# Supplementary material for: Gut microbiota and risk of cervical cancer: a Mendelian multivariable randomization study
Source: Discov Oncol. 2025 Oct 17;16:1912. doi: 10.1007/s12672-025-03717-3 (PMC12534617; doi:10.1007/s12672-025-03717-3)
Supplement: Supplementary file 1 — Additional file 1. [file 12672_2025_3717_MOESM1_ESM.xlsx]

## Sheet: Table S1
Table S1:Instrumental variables used in MR analysis of the association between gut microbiota and CC.
SNP	effect allele	other allele	MAF	Beta（exposure）	SE（exposure）	P-value(exposure)	Beta(outcome)	SE(outcome)	P-value(outcome)
rs11766971	C	T	0.162337	-0.0476376	0.010646	9.39918e-06	0.111575	0.0789867	0.157779
rs12528285	C	T	0.0513794	0.0809469	0.0180784	5.68787e-06	-0.146094	0.131276	0.265762
rs13192624	T	C	0.45038	-0.0522862	0.0117742	9.32567e-06	-0.0692291	0.0606163	0.253417
rs1397793	A	G	0.392547	0.0521387	0.0111587	3.73766e-06	-0.125206	0.0607813	0.039404
rs4429415	C	T	0.344382	0.0581908	0.0111343	2.05145e-07	-0.0140753	0.0606689	0.816536
rs55888705	A	G	0.332916	0.0534221	0.0109975	1.31241e-06	0.0411414	0.0642685	0.522076
rs6496870	C	T	0.90407	-0.0510777	0.0113809	4.61743e-06	0.153935	0.0983222	0.117437
rs6743026	T	C	0.586178	0.0589446	0.0134622	9.88325e-06	-0.0119788	0.0605603	0.843202
rs8047955	G	A	0.316721	-0.0521115	0.0111192	2.66201e-06	-0.0390748	0.0636539	0.539306
rs857444	C	T	0.306365	0.0507315	0.0109885	3.80347e-06	0.0367065	0.0648723	0.571512
rs9833771	C	T	0.208095	-0.0490077	0.0106564	4.07437e-06	-0.101482	0.0711329	0.153678
rs111845179	T	C	0.097994	0.104177	0.0213837	6.47187e-07	-0.000634727	0.0966449	0.99476
rs17343978	A	C	0.149385	-0.0556041	0.0120272	7.2247e-06	-0.0292484	0.0815219	0.71976
rs2032750	C	T	0.543051	0.0510857	0.0106804	1.70836e-06	-0.128304	0.0599796	0.032425
rs62531359	T	G	0.202103	0.0657788	0.0149886	8.42326e-06	0.0433051	0.0731575	0.553889
rs62575403	C	T	0.0134404	0.145424	0.0311079	2.95951e-06	-0.0594338	0.277055	0.830141
rs6586324	T	C	0.186691	0.0477792	0.0105437	7.36885e-06	-0.0502851	0.0746336	0.500464
rs73512608	G	A	0.324463	-0.123117	0.0236743	2.53893e-07	0.0113397	0.0616592	0.854085
rs73846128	A	G	0.202118	-0.0664262	0.0133481	4.783e-07	0.00377144	0.0723774	0.958443
rs73975615	G	A	0.11191	-0.207163	0.0442629	1.20412e-06	0.0682278	0.0939171	0.467552
rs7999780	G	A	0.2599	0.0543635	0.0124067	9.46651e-06	0.0642199	0.0750887	0.392411
rs929878	T	C	0.952781	0.0540001	0.0121526	6.51118e-06	0.0397109	0.136802	0.771603
rs12555298	G	A	0.245343	0.0974327	0.0219351	8.0863e-06	0.110056	0.066768	0.0992819
rs584122	T	C	0.978311	0.151774	0.0326827	4.22776e-06	-0.106473	0.201191	0.596656
rs7148504	T	G	0.631499	-0.0800404	0.0176621	6.62384e-06	0.0775137	0.0596759	0.193975
rs76531781	T	C	0.00822225	-0.231868	0.0493393	2.87336e-06	-0.140357	0.312335	0.653158
rs789068	G	A	0.223884	-0.111385	0.0212922	1.5717e-07	0.109571	0.0721532	0.128866
rs10202904	G	T	0.119513	0.115986	0.0230271	6.18885e-07	-0.0208567	0.0898025	0.816343
rs11022995	A	G	0.906257	0.10373	0.0228889	7.73001e-06	-0.0357051	0.0997394	0.720356
rs34928225	T	C	0.205525	0.19977	0.0425421	4.33092e-06	0.0293259	0.0755889	0.698041
rs45498998	G	A	0.239201	-0.131882	0.029229	5.32451e-06	-0.0654471	0.0709747	0.356467
rs6064552	T	C	0.0791881	-0.123612	0.0275749	9.3377e-06	0.00313442	0.110038	0.977275
rs6508769	C	T	0.90923	-0.150529	0.0337091	8.12363e-06	0.0580745	0.107726	0.589822
rs7015093	G	A	0.339834	-0.118111	0.0264389	7.19863e-06	0.0869719	0.0617273	0.158844
rs76029318	T	C	0.129578	0.214866	0.0438442	1.04621e-06	0.00519043	0.0912765	0.954653
rs7635189	A	G	0.339543	-0.119983	0.0259356	4.635e-06	0.0660869	0.0715994	0.356002
rs77658038	A	C	0.129936	-0.160157	0.0340856	4.75423e-06	-0.0686166	0.100807	0.496078
rs894996	C	A	0.0336188	0.203577	0.0440033	5.11929e-06	0.086237	0.156768	0.582255
rs2009919	C	T	0.591213	-0.0536457	0.0106294	4.94721e-07	-0.0891797	0.0654281	0.172877
rs2273429	A	G	0.484522	-0.0702112	0.0153063	9.26232e-06	0.0217805	0.0584804	0.709565
rs2547978	G	A	0.682212	-0.0465802	0.0105075	8.56841e-06	-0.050256	0.0622731	0.419652
rs3792064	G	A	0.174166	0.0897349	0.0182532	6.75492e-07	0.0152157	0.0793241	0.847886
rs3852931	T	C	0.530577	0.0482086	0.0105	4.52595e-06	0.0215655	0.0582536	0.711233
rs56199908	T	C	0.0467206	-0.186194	0.041051	8.66662e-06	0.20166	0.143587	0.160187
rs6814436	C	T	0.853658	-0.0680205	0.0150844	6.80456e-06	-0.0166353	0.0821968	0.839616
rs6815608	C	T	0.936887	-0.0935765	0.0210869	7.23852e-06	-0.0975559	0.119319	0.413581
rs7247191	T	C	0.143055	-0.0713033	0.0157424	4.73097e-06	-0.0170311	0.0836644	0.838694
rs8085381	A	G	0.732911	-0.0647291	0.0146219	8.67261e-06	-0.05931	0.0654063	0.364516
rs1002941	A	G	0.677293	-0.107661	0.0233382	4.30884e-06	-0.0423141	0.0629854	0.501707
rs17114848	G	A	0.142831	0.148972	0.0324162	6.76986e-06	0.00437958	0.0821597	0.957488
rs2031282	A	G	0.0290307	0.120412	0.0270263	5.86462e-06	0.0338368	0.169409	0.841688
rs2825714	A	G	0.158878	-0.138226	0.0289096	1.49772e-06	-0.0366645	0.0796307	0.645207
rs60995569	T	G	0.295739	-0.16062	0.0336806	9.1939e-06	0.0368658	0.0646137	0.568299
rs72640280	A	G	0.100486	0.220185	0.0485947	5.19194e-06	-0.0456489	0.101464	0.652779
rs77599476	A	G	0.0230511	0.229981	0.0479918	1.90265e-06	0.0693122	0.201524	0.730892
rs10750258	C	A	0.817901	0.0491248	0.010824	8.71907e-06	-0.0751927	0.0751829	0.317247
rs11126162	T	C	0.317628	-0.0770689	0.0187079	9.25977e-06	0.00521562	0.0617779	0.932718
rs11715072	G	A	0.309922	-0.0519289	0.0115246	6.90415e-06	0.0919965	0.0623368	0.139998
rs12467198	C	T	0.258028	0.0498267	0.011138	6.30667e-06	-0.0938314	0.0668914	0.160693
rs2347697	G	T	0.396399	0.0502281	0.0108968	4.26914e-06	-0.06208	0.0594211	0.29614
rs3890996	G	T	0.441216	0.0474614	0.0105645	6.94656e-06	0.0189021	0.0639995	0.767729
rs4340090	C	T	0.11646	-0.0668162	0.0153387	9.9901e-06	-0.133391	0.0934114	0.153294
rs922773	C	T	0.068101	-0.0803778	0.0157851	3.67959e-07	-0.0759534	0.120073	0.52702
rs10108398	G	A	0.149409	0.0769142	0.0153953	1.09001e-06	0.00133359	0.0905837	0.988254
rs11890098	A	G	0.25851	0.074438	0.0153389	9.56577e-07	-0.000382187	0.0664496	0.995411
rs12566890	T	G	0.253852	-0.101147	0.0230978	3.65098e-06	0.0331064	0.0720986	0.646103
rs17214486	C	A	0.386288	0.06099	0.0135623	6.60861e-06	-0.0965403	0.0610797	0.113978
rs28537087	G	A	0.143885	0.0820873	0.0188312	8.07402e-06	-0.0744951	0.0828221	0.368408
rs3768491	G	A	0.983339	0.0681052	0.0149061	4.2335e-06	0.190162	0.241972	0.431936
rs4885016	C	T	0.503552	0.0819606	0.0181628	7.26993e-06	-0.007828	0.0579471	0.892542
rs6043847	T	C	0.404127	-0.114937	0.0248606	4.55481e-06	0.00490614	0.0597908	0.934603
rs72901605	T	C	0.022299	-0.0841852	0.0178119	3.25792e-06	-0.035584	0.211977	0.866687
rs78169027	A	G	0.0347925	-0.108283	0.0237289	5.87611e-06	-0.0454573	0.163632	0.781165
rs11252894	A	C	0.175138	0.0784055	0.0162769	1.10555e-06	0.00575168	0.0773359	0.940714
rs11729256	T	C	0.439814	0.0696984	0.0146953	2.23404e-06	-0.0122797	0.0604536	0.839037
rs12512971	A	C	0.501915	0.171057	0.0398053	9.81386e-06	-0.00920274	0.0583808	0.874746
rs12908520	G	A	0.413917	0.0594916	0.012823	3.40447e-06	-0.0279861	0.0592395	0.636625
rs2602429	T	C	0.481734	-0.0764148	0.0153487	8.71044e-07	0.0851573	0.0595567	0.152759
rs3995795	C	T	0.240304	0.0610914	0.0138592	9.7221e-06	-0.1183	0.0725972	0.1032
rs45598138	C	A	0.0206601	-0.143901	0.03054	2.19129e-06	-0.0188608	0.234899	0.936004
rs61779207	G	A	0.0674074	-0.0755253	0.0164385	5.27971e-06	-0.00158009	0.117134	0.989237
rs9349825	A	G	0.259311	-0.0660243	0.0143911	6.2748e-06	0.0460009	0.0672179	0.493751
rs12049045	A	G	0.617051	0.0510452	0.0114325	8.62621e-06	-0.0608943	0.0615191	0.32225
rs1376754	G	A	0.514647	0.0509242	0.0112503	6.71382e-06	-0.0105331	0.0589754	0.858251
rs4945008	G	A	0.309234	-0.0540741	0.0121393	5.39237e-06	-0.0606189	0.0624972	0.332073
rs6660520	G	A	0.399289	-0.0711483	0.0134495	1.10652e-07	0.026489	0.0608525	0.663346
rs7322849	T	C	0.44152	0.0944467	0.0192976	6.20798e-07	0.0400608	0.0583858	0.492626
rs8047955	G	A	0.316721	-0.0575816	0.0116762	8.3372e-07	-0.0390748	0.0636539	0.539306
rs857444	C	T	0.306365	0.0509553	0.011539	8.92237e-06	0.0367065	0.0648723	0.571512
rs961091	G	A	0.552676	0.0501255	0.011255	8.67601e-06	-0.0508782	0.0604657	0.400102
rs55876211	C	T	0.263384	-0.080811	0.0184159	7.53633e-06	0.119486	0.0667628	0.0735005
rs62285697	C	T	0.09533	0.0805256	0.0180912	9.75933e-06	-0.0498573	0.108176	0.644876
rs7960664	A	G	0.62042	-0.0969489	0.0215149	8.84301e-06	0.00587403	0.0594249	0.921259
rs9813022	A	G	0.675692	-0.0751277	0.0153867	1.05334e-06	0.00263987	0.0617959	0.965925
rs11110282	A	G	0.00128803	-0.101189	0.0217379	4.85445e-06	0.199136	0.767638	0.795316
rs11730038	G	A	0.284002	-0.0630747	0.0128717	1.96024e-06	0.0107337	0.0641355	0.867086
rs13068444	A	G	0.536439	0.0601035	0.0136407	9.53038e-06	0.0682294	0.0584826	0.243347
rs1595463	C	A	0.811305	0.0476864	0.0108547	7.97389e-06	-0.0374668	0.0771095	0.627045
rs28564647	T	G	0.0221318	-0.0613034	0.0137579	7.81196e-06	0.195363	0.20744	0.346305
rs2952251	G	A	0.814741	0.0598868	0.0123903	1.07895e-06	0.0136312	0.0766889	0.858922
rs35344081	G	A	0.0979044	0.0619529	0.0127066	1.01499e-06	0.0618361	0.100949	0.540177
rs4028634	C	T	0.472775	-0.0520614	0.0109842	2.2076e-06	-0.0313742	0.0579614	0.588304
rs4459992	T	C	0.333405	0.0535854	0.0116362	4.29833e-06	0.0345709	0.0629023	0.582597
rs57872228	C	T	0.104566	-0.0714773	0.0146647	9.21977e-07	0.0290575	0.103699	0.779317
rs694949	A	G	0.0142928	-0.081146	0.0180042	7.59591e-06	-0.136483	0.246756	0.58019
rs7666190	A	C	0.699539	0.104044	0.0247934	8.46837e-06	-0.0550744	0.0630497	0.382386
rs78938557	T	C	0.206497	0.108007	0.0232858	1.06891e-06	0.0221214	0.0760738	0.771212
rs111845179	T	C	0.097994	0.102648	0.0213843	9.23996e-07	-0.000634727	0.0966449	0.99476
rs17343978	A	C	0.149385	-0.0552057	0.0120278	8.3593e-06	-0.0292484	0.0815219	0.71976
rs2032750	C	T	0.543051	0.0508393	0.0106807	1.91509e-06	-0.128304	0.0599796	0.032425
rs4146051	G	A	0.746294	0.107377	0.0245661	8.76436e-06	0.00384843	0.0664353	0.953806
rs4916508	A	G	0.417524	0.0466729	0.0105312	8.4711e-06	0.0463712	0.0692029	0.50281
rs55773148	G	A	0.324468	-0.121514	0.0236759	3.89583e-07	0.0113271	0.0616638	0.854256
rs62531359	T	G	0.202103	0.0655728	0.0149891	9.08657e-06	0.0433051	0.0731575	0.553889
rs62575403	C	T	0.0134404	0.140055	0.0311128	7.06122e-06	-0.0594338	0.277055	0.830141
rs73975615	G	A	0.11191	-0.207018	0.0442633	1.21616e-06	0.0682278	0.0939171	0.467552
rs7631304	G	A	0.202622	-0.0645771	0.0132957	8.36778e-07	0.0078764	0.0722989	0.913248
rs79585701	A	C	0.0504423	0.0646823	0.0149628	9.98596e-06	-0.139038	0.135307	0.304152
rs929878	T	C	0.952781	0.0548532	0.012153	4.7338e-06	0.0397109	0.136802	0.771603
rs11128180	A	G	0.277705	0.0592944	0.0128769	3.67147e-06	0.0457936	0.0644281	0.477227
rs1511453	A	G	0.215267	0.0923492	0.0199158	4.75762e-06	0.0835406	0.0775012	0.281066
rs1928341	G	A	0.564031	-0.0525581	0.0110408	2.0153e-06	-0.0959602	0.0605549	0.113039
rs2321387	G	A	0.261394	-0.0494596	0.0109424	5.80029e-06	0.081181	0.0656939	0.216553
rs2613606	T	C	0.554856	0.0513106	0.0109091	2.19816e-06	-0.0514887	0.0582044	0.376362
rs320161	G	A	0.858966	-0.0572286	0.01262	7.33247e-06	0.0207232	0.0849435	0.807258
rs56386628	C	T	0.155031	-0.0622252	0.0135688	5.86949e-06	-0.0690284	0.081494	0.396975
rs6087811	T	G	0.00558852	-0.0978177	0.0198522	7.44303e-07	0.365661	0.405697	0.36742
rs62395635	T	C	0.0349615	0.109741	0.0236	2.9409e-06	-0.0702729	0.176206	0.690032
rs9964679	A	G	0.507489	0.052911	0.0114866	4.84585e-06	-0.0404128	0.0578353	0.484704
rs10774377	G	A	0.731537	-0.052659	0.0113858	3.24399e-06	-0.144147	0.0684639	0.0352525
rs13105690	C	T	0.585172	0.0529097	0.011818	8.77789e-06	0.0183843	0.0586935	0.754109
rs13179700	C	T	0.610195	-0.0511937	0.0109569	3.37085e-06	-0.0308674	0.0595283	0.604086
rs1842454	G	A	0.0465799	-0.0547202	0.0127338	8.72027e-06	-0.233183	0.137963	0.0909934
rs2273429	A	G	0.484522	-0.0724037	0.0153105	4.52137e-06	0.0217805	0.0584804	0.709565
rs6797343	T	G	0.771285	-0.0592279	0.0134556	9.35643e-06	0.0317134	0.0685316	0.643539
rs6814436	C	T	0.853658	-0.0739995	0.0150815	9.65095e-07	-0.0166353	0.0821968	0.839616
rs6815608	C	T	0.936887	-0.103803	0.0210883	4.01856e-07	-0.0975559	0.119319	0.413581
rs72915163	T	C	0.205294	-0.0581025	0.0120557	1.34295e-06	-0.0455471	0.0736042	0.536041
rs76767978	G	A	0.123941	0.0698882	0.0156319	8.39808e-06	-0.0402982	0.0921978	0.66205
rs11073596	G	T	0.319566	-0.0510212	0.0114339	8.14442e-06	0.0747121	0.0680037	0.271922
rs11250875	T	C	0.281282	0.06075	0.0130939	4.82848e-06	0.0547964	0.0640822	0.392498
rs11656361	A	C	0.0452345	0.0773006	0.017553	8.0201e-06	-0.302286	0.150089	0.0440048
rs13307134	T	C	0.778826	-0.0565686	0.0126265	7.79938e-06	-0.201265	0.0709549	0.00456079
rs1397793	A	G	0.392547	0.0498855	0.0112446	9.77372e-06	-0.125206	0.0607813	0.039404
rs1816223	G	A	0.67421	0.0586265	0.0129006	4.84117e-06	-0.041709	0.0645556	0.518219
rs240104	T	C	0.0969643	-0.0603429	0.0126849	1.51604e-06	0.0930711	0.0967624	0.336124
rs2442778	A	G	0.88029	0.116408	0.0258545	9.02693e-06	-0.0570246	0.0904256	0.528286
rs67561917	A	G	0.122362	-0.0714367	0.0154113	5.39126e-06	-0.0244723	0.0960888	0.798967
rs719099	A	G	0.191248	0.0778402	0.0155815	5.43313e-07	0.0367909	0.0756852	0.626894
rs8010111	A	G	0.975791	0.103377	0.0229286	6.8962e-06	-0.137127	0.192779	0.476889
rs1035691	G	A	0.994768	0.055176	0.0121602	9.65162e-06	-0.617227	0.425041	0.146458
rs112381107	C	T	0.0609665	0.206594	0.0456908	4.63052e-06	-0.0106797	0.121079	0.929714
rs11599763	C	T	0.258315	0.0544219	0.0117397	3.94121e-06	0.103858	0.0738193	0.159452
rs17084793	G	A	0.0968216	-0.0710762	0.015953	5.6863e-06	-0.0499933	0.105204	0.634641
rs17791387	A	G	0.114064	-0.0735881	0.0154246	1.60221e-06	-0.120278	0.0898803	0.180831
rs2692012	G	A	0.76807	-0.110335	0.0253336	3.14188e-06	-0.081322	0.0785268	0.300391
rs2838334	G	A	0.238006	0.0561722	0.0124124	5.44553e-06	-0.0342916	0.0713961	0.631013
rs3935584	C	T	0.944859	-0.0523484	0.011566	7.50119e-06	-0.237339	0.124799	0.0572018
rs4506934	C	T	0.140034	-0.0936514	0.02012	3.58889e-06	-0.0768068	0.0868026	0.376241
rs55744759	A	G	0.121825	-0.0779693	0.0170738	7.31375e-06	0.0612202	0.088241	0.487818
rs6058181	C	T	0.0469302	0.0825716	0.0165958	3.39555e-07	-0.0515593	0.138179	0.709049
rs62020470	A	G	0.211287	-0.0585411	0.0129358	4.85087e-06	0.0689068	0.0710433	0.332083
rs9928243	C	A	0.337144	-0.0538457	0.0117718	5.02077e-06	0.00915918	0.0613542	0.88133
rs1074800	G	A	0.617586	-0.0492438	0.010887	6.14582e-06	0.019647	0.0648979	0.76209
rs10781552	C	T	0.301431	-0.0552212	0.0116074	2.33115e-06	0.0275476	0.0640981	0.667361
rs1884466	C	T	0.454134	-0.0475363	0.0106939	9.52708e-06	-0.0326095	0.0594714	0.583471
rs2300774	A	G	0.233585	-0.0524152	0.0106784	8.95468e-07	0.0917848	0.0693623	0.185747
rs290833	T	G	0.52584	-0.0497374	0.0111376	8.02897e-06	0.0211834	0.0585191	0.717358
rs35161940	T	C	0.0551455	-0.0806041	0.0167641	1.8451e-06	0.205399	0.134433	0.12654
rs4078432	T	C	0.775911	0.0608929	0.0133764	4.23107e-06	-0.101015	0.0727167	0.164783
rs56970041	T	G	0.202688	0.0724145	0.0164471	5.40344e-06	-0.11682	0.0764432	0.126465
rs8003149	C	T	0.353991	0.0538798	0.0116888	4.08479e-06	0.027308	0.0617204	0.658165
rs11181912	G	A	0.635411	-0.0579153	0.0118796	9.94764e-07	-0.0461022	0.060629	0.447017
rs12404135	A	G	0.0204315	-0.0788843	0.0172415	8.89488e-06	-0.184596	0.20034	0.356834
rs6706173	A	C	0.408282	0.074251	0.0146392	1.99494e-07	0.049728	0.0595147	0.403404
rs75101789	C	T	0.105661	0.0729012	0.0163003	8.7878e-06	-0.102232	0.0995942	0.304662
rs9494710	C	T	0.172621	-0.0549673	0.0120924	4.54611e-06	0.0734508	0.0816882	0.368567
rs1002941	A	G	0.677293	-0.105025	0.0233484	8.14836e-06	-0.0423141	0.0629854	0.501707
rs17114848	G	A	0.142831	0.152377	0.0324332	4.05864e-06	0.00437958	0.0821597	0.957488
rs2031282	A	G	0.0290307	0.122368	0.0270329	4.38258e-06	0.0338368	0.169409	0.841688
rs2825714	A	G	0.158878	-0.13741	0.0289246	1.72211e-06	-0.0366645	0.0796307	0.645207
rs72640280	A	G	0.100486	0.220207	0.0486196	5.18036e-06	-0.0456489	0.101464	0.652779
rs77599476	A	G	0.0230511	0.230292	0.0480168	1.86132e-06	0.0693122	0.201524	0.730892
rs10738747	A	G	0.793356	-0.0814624	0.0184409	9.95795e-06	-0.123081	0.0713427	0.0844909
rs11150282	T	C	0.38404	0.0989487	0.0196972	6.02893e-07	0.090465	0.0598959	0.130949
rs113884518	T	C	0.00793285	-0.205352	0.0454982	8.05675e-06	-0.625362	0.357149	0.0799484
rs28678345	T	C	0.0393274	0.214848	0.0470878	6.69083e-06	-0.115442	0.147863	0.434958
rs367480	A	G	0.389251	0.083758	0.0185796	8.19917e-06	-0.0405574	0.0603211	0.501356
rs4129395	G	A	0.579833	0.0896187	0.0185106	1.48057e-06	-0.0791759	0.0597469	0.185108
rs789069	A	C	0.223328	-0.103539	0.0234287	6.84636e-06	0.109911	0.0722515	0.128204
rs10202904	G	T	0.119513	0.121754	0.0235357	3.01432e-07	-0.0208567	0.0898025	0.816343
rs10424197	A	G	0.456927	0.111274	0.0247517	9.27897e-06	-0.179539	0.0579282	0.00193955
rs6508769	C	T	0.90923	-0.153519	0.0344519	8.22527e-06	0.0580745	0.107726	0.589822
rs73068003	G	T	0.153577	-0.15814	0.0351803	8.44578e-06	0.0571075	0.0816225	0.484144
rs73457410	A	G	0.138544	0.21534	0.0436695	1.40854e-06	0.0100594	0.0868435	0.907784
rs894996	C	A	0.0336188	0.216999	0.0449076	1.87556e-06	0.086237	0.156768	0.582255
rs10108398	G	A	0.149409	0.0769142	0.0153953	1.09001e-06	0.00133359	0.0905837	0.988254
rs11890098	A	G	0.25851	0.074438	0.0153389	9.56577e-07	-0.000382187	0.0664496	0.995411
rs12566890	T	G	0.253852	-0.101147	0.0230978	3.65098e-06	0.0331064	0.0720986	0.646103
rs17214486	C	A	0.386288	0.06099	0.0135623	6.60861e-06	-0.0965403	0.0610797	0.113978
rs28537087	G	A	0.143885	0.0820873	0.0188312	8.07402e-06	-0.0744951	0.0828221	0.368408
rs3768491	G	A	0.983339	0.0681052	0.0149061	4.2335e-06	0.190162	0.241972	0.431936
rs4885016	C	T	0.503552	0.0819606	0.0181628	7.26993e-06	-0.007828	0.0579471	0.892542
rs6043847	T	C	0.404127	-0.114937	0.0248606	4.55481e-06	0.00490614	0.0597908	0.934603
rs72901605	T	C	0.022299	-0.0841852	0.0178119	3.25792e-06	-0.035584	0.211977	0.866687
rs78169027	A	G	0.0347925	-0.108283	0.0237289	5.87611e-06	-0.0454573	0.163632	0.781165
rs1135612	G	A	0.452144	0.0529785	0.0119177	9.26296e-06	0.0895244	0.0580189	0.122826
rs13086907	G	A	0.160469	0.0625312	0.0131735	1.95488e-06	0.0509493	0.0793707	0.520928
rs1643968	T	C	0.547759	-0.0565284	0.0112298	4.14601e-07	0.00646861	0.0588408	0.912462
rs1649999	A	G	0.167971	0.0748989	0.0166458	7.58124e-06	-0.00458616	0.0790914	0.95376
rs2834062	A	G	0.230862	0.0489057	0.0108842	8.43918e-06	0.0260109	0.0727601	0.720727
rs4463806	C	T	0.751171	0.0543966	0.0129365	7.80657e-06	-0.180878	0.0726988	0.0128446
rs4722181	T	G	0.172641	0.0501306	0.0105798	2.00111e-06	0.0610343	0.0765582	0.425319
rs61249479	A	C	0.166526	0.0777075	0.0168628	2.95474e-06	-0.160589	0.0778704	0.0391832
rs9423647	G	A	0.715917	0.047817	0.0105282	6.06108e-06	-0.0381863	0.0645668	0.554238
rs11729256	T	C	0.439814	0.0749798	0.0150177	6.73085e-07	-0.0122797	0.0604536	0.839037
rs12908520	G	A	0.413917	0.0618926	0.0130946	2.17165e-06	-0.0279861	0.0592395	0.636625
rs2602429	T	C	0.481734	-0.0746844	0.0156194	2.58297e-06	0.0851573	0.0595567	0.152759
rs4242783	A	G	0.740919	-0.0689292	0.0147693	2.63615e-06	0.0351899	0.0682274	0.606012
rs4936098	G	A	0.922852	-0.0648843	0.0135928	1.1222e-06	0.0127204	0.11184	0.909446
rs61779207	G	A	0.0674074	-0.0758309	0.0167762	6.7228e-06	-0.00158009	0.117134	0.989237
rs9349825	A	G	0.259311	-0.0704036	0.0147128	2.53688e-06	0.0460009	0.0672179	0.493751
rs941682	G	A	0.260914	-0.0631436	0.0143767	9.60993e-06	-0.0500622	0.0655817	0.445251
rs2889192	T	G	0.641811	-0.0884052	0.0194997	3.96725e-06	-0.0840899	0.0625362	0.178735
rs34583783	G	T	0.0669218	0.123688	0.0264254	5.53886e-06	-0.120084	0.114916	0.296037
rs4073240	G	A	0.633044	0.074973	0.0164672	5.67898e-06	-0.0387868	0.060866	0.523962
rs10233278	T	C	0.445066	-0.116319	0.0248527	3.508e-06	0.0171804	0.0588309	0.770263
rs10410917	C	T	0.387106	-0.11471	0.0250025	5.57353e-06	-0.0770548	0.0596694	0.196578
rs11034576	A	G	0.0244452	0.205765	0.0453311	8.85972e-06	-0.149844	0.192233	0.435688
rs11207728	A	G	0.913284	0.14455	0.0316912	5.73456e-06	-0.0309592	0.105663	0.769524
rs11844714	A	G	0.434647	-0.143245	0.0320272	5.06209e-06	0.0037667	0.0582978	0.948483
rs1287018	G	A	0.325265	0.141125	0.0319309	9.87097e-06	-0.0654084	0.0665174	0.325446
rs4617108	G	A	0.884917	-0.248861	0.0525929	1.97506e-06	-0.0494024	0.0974368	0.61214
rs62640857	A	G	0.053797	0.148238	0.0326455	4.49262e-06	0.122732	0.134406	0.361169
rs111845179	T	C	0.097994	0.102648	0.0213843	9.23996e-07	-0.000634727	0.0966449	0.99476
rs17343978	A	C	0.149385	-0.0552057	0.0120278	8.3593e-06	-0.0292484	0.0815219	0.71976
rs2032750	C	T	0.543051	0.0508393	0.0106807	1.91509e-06	-0.128304	0.0599796	0.032425
rs4146051	G	A	0.746294	0.107377	0.0245661	8.76436e-06	0.00384843	0.0664353	0.953806
rs4916508	A	G	0.417524	0.0466729	0.0105312	8.4711e-06	0.0463712	0.0692029	0.50281
rs55773148	G	A	0.324468	-0.121514	0.0236759	3.89583e-07	0.0113271	0.0616638	0.854256
rs62531359	T	G	0.202103	0.0655728	0.0149891	9.08657e-06	0.0433051	0.0731575	0.553889
rs62575403	C	T	0.0134404	0.140055	0.0311128	7.06122e-06	-0.0594338	0.277055	0.830141
rs73975615	G	A	0.11191	-0.207018	0.0442633	1.21616e-06	0.0682278	0.0939171	0.467552
rs7631304	G	A	0.202622	-0.0645771	0.0132957	8.36778e-07	0.0078764	0.0722989	0.913248
rs79585701	A	C	0.0504423	0.0646823	0.0149628	9.98596e-06	-0.139038	0.135307	0.304152
rs929878	T	C	0.952781	0.0548532	0.012153	4.7338e-06	0.0397109	0.136802	0.771603
rs10831953	G	A	0.0734164	0.0537537	0.0123746	9.94741e-06	-0.0783595	0.110875	0.47973
rs13020688	G	A	0.0284518	0.0584045	0.0122081	1.57373e-06	0.161669	0.189177	0.392776
rs540489	T	G	0.379246	-0.0632518	0.013817	5.36809e-06	0.0359497	0.0637769	0.572973
rs55888705	A	G	0.332916	0.053673	0.0120586	8.66204e-06	0.0411414	0.0642685	0.522076
rs6899771	A	G	0.0165507	-0.0914312	0.0202604	7.27998e-06	0.50074	0.221206	0.0235934
rs7174549	T	C	0.904044	-0.0551726	0.0124655	6.86784e-06	0.145973	0.0977506	0.135352
rs7322849	T	C	0.44152	0.110676	0.0200996	1.74032e-08	0.0400608	0.0583858	0.492626
rs73797465	T	G	0.105864	-0.0942612	0.0208421	4.84953e-06	0.0830666	0.0975539	0.394495
rs857444	C	T	0.306365	0.0553965	0.0120669	3.8249e-06	0.0367065	0.0648723	0.571512
rs1511453	A	G	0.215267	0.0910999	0.0199479	8.00092e-06	0.0835406	0.0775012	0.281066
rs1928341	G	A	0.564031	-0.0507782	0.0110587	4.51513e-06	-0.0959602	0.0605549	0.113039
rs2321387	G	A	0.261394	-0.0508514	0.0109588	3.25784e-06	0.081181	0.0656939	0.216553
rs2613606	T	C	0.554856	0.0499561	0.0109264	4.13361e-06	-0.0514887	0.0582044	0.376362
rs6087811	T	G	0.00558852	-0.101587	0.0198817	2.88377e-07	0.365661	0.405697	0.36742
rs62191117	A	G	0.244657	0.0679995	0.0132471	2.791e-07	-0.0687132	0.0703813	0.328916
rs62395635	T	C	0.0349615	0.109911	0.0236375	2.90228e-06	-0.0702729	0.176206	0.690032
rs7638039	T	C	0.207126	0.0580987	0.012673	4.83593e-06	0.0390752	0.075004	0.602385
rs9964679	A	G	0.507489	0.052509	0.011504	6.05982e-06	-0.0404128	0.0578353	0.484704
rs10774377	G	A	0.731537	-0.0523003	0.0113859	3.80899e-06	-0.144147	0.0684639	0.0352525
rs13105690	C	T	0.585172	0.0527441	0.011818	9.36807e-06	0.0183843	0.0586935	0.754109
rs13179700	C	T	0.610195	-0.0510953	0.0109569	3.52111e-06	-0.0308674	0.0595283	0.604086
rs1842454	G	A	0.0465799	-0.0543676	0.012734	9.91745e-06	-0.233183	0.137963	0.0909934
rs2273429	A	G	0.484522	-0.0726191	0.0153105	4.16869e-06	0.0217805	0.0584804	0.709565
rs290772	G	A	0.198726	0.084254	0.0196297	9.9977e-06	0.154748	0.072725	0.0333488
rs6442336	T	C	0.459671	0.0547729	0.0124169	9.62565e-06	-0.0974513	0.0590609	0.0989396
rs6814436	C	T	0.853658	-0.0741858	0.0150814	9.06296e-07	-0.0166353	0.0821968	0.839616
rs6815608	C	T	0.936887	-0.104089	0.0210883	3.71989e-07	-0.0975559	0.119319	0.413581
rs72915163	T	C	0.205294	-0.0580246	0.0120558	1.39104e-06	-0.0455471	0.0736042	0.536041
rs76767978	G	A	0.123941	0.0699806	0.0156318	8.17561e-06	-0.0402982	0.0921978	0.66205
rs11073596	G	T	0.319566	-0.0510212	0.0114339	8.14442e-06	0.0747121	0.0680037	0.271922
rs11250875	T	C	0.281282	0.06075	0.0130939	4.82848e-06	0.0547964	0.0640822	0.392498
rs11656361	A	C	0.0452345	0.0773006	0.017553	8.0201e-06	-0.302286	0.150089	0.0440048
rs13307134	T	C	0.778826	-0.0565686	0.0126265	7.79938e-06	-0.201265	0.0709549	0.00456079
rs1397793	A	G	0.392547	0.0498855	0.0112446	9.77372e-06	-0.125206	0.0607813	0.039404
rs1816223	G	A	0.67421	0.0586265	0.0129006	4.84117e-06	-0.041709	0.0645556	0.518219
rs240104	T	C	0.0969643	-0.0603429	0.0126849	1.51604e-06	0.0930711	0.0967624	0.336124
rs2442778	A	G	0.88029	0.116408	0.0258545	9.02693e-06	-0.0570246	0.0904256	0.528286
rs67561917	A	G	0.122362	-0.0714367	0.0154113	5.39126e-06	-0.0244723	0.0960888	0.798967
rs719099	A	G	0.191248	0.0778402	0.0155815	5.43313e-07	0.0367909	0.0756852	0.626894
rs8010111	A	G	0.975791	0.103377	0.0229286	6.8962e-06	-0.137127	0.192779	0.476889
rs112381107	C	T	0.0609665	0.21009	0.0456974	3.21655e-06	-0.0106797	0.121079	0.929714
rs11599763	C	T	0.258315	0.0554862	0.0117486	2.60699e-06	0.103858	0.0738193	0.159452
rs17791387	A	G	0.114064	-0.0727501	0.0154369	2.25294e-06	-0.120278	0.0898803	0.180831
rs186073	T	C	0.348122	0.0529219	0.0118542	8.7444e-06	-0.0279027	0.062229	0.653874
rs2692012	G	A	0.76807	-0.112244	0.0253553	2.27023e-06	-0.081322	0.0785268	0.300391
rs2838334	G	A	0.238006	0.0569024	0.0124223	4.16793e-06	-0.0342916	0.0713961	0.631013
rs3935584	C	T	0.944859	-0.0524466	0.0115749	7.19747e-06	-0.237339	0.124799	0.0572018
rs4506934	C	T	0.140034	-0.0953383	0.0201367	2.42996e-06	-0.0768068	0.0868026	0.376241
rs6058181	C	T	0.0469302	0.0836765	0.0166098	2.52773e-07	-0.0515593	0.138179	0.709049
rs62020470	A	G	0.211287	-0.0573633	0.0129462	7.50983e-06	0.0689068	0.0710433	0.332083
rs72647048	T	C	0.121694	-0.0772459	0.0170876	9.00285e-06	0.0569371	0.0881942	0.518546
rs9928243	C	A	0.337144	-0.0544713	0.0117811	3.96634e-06	0.00915918	0.0613542	0.88133
rs11026530	T	C	0.376509	0.0822408	0.0186379	9.42692e-06	0.0696296	0.0597368	0.243774
rs2374342	C	A	0.357049	0.0582927	0.0126195	4.51617e-06	-0.0269067	0.0602124	0.654974
rs504442	T	G	0.0738848	0.084159	0.0189479	5.17095e-06	-0.0165826	0.110537	0.88075
rs62210023	A	G	0.0829489	0.0606754	0.0130125	3.13163e-06	-0.205387	0.108099	0.0574354
rs78143293	A	G	0.121041	-0.0848521	0.0170415	1.19564e-06	-0.0762977	0.0971795	0.432382
rs79757635	C	A	0.223337	0.0758597	0.0171286	9.31859e-06	-0.0982789	0.0800575	0.219595
rs1074800	G	A	0.617586	-0.0492438	0.010887	6.14582e-06	0.019647	0.0648979	0.76209
rs10781552	C	T	0.301431	-0.0552212	0.0116074	2.33115e-06	0.0275476	0.0640981	0.667361
rs1884466	C	T	0.454134	-0.0475363	0.0106939	9.52708e-06	-0.0326095	0.0594714	0.583471
rs2300774	A	G	0.233585	-0.0524152	0.0106784	8.95468e-07	0.0917848	0.0693623	0.185747
rs290833	T	G	0.52584	-0.0497374	0.0111376	8.02897e-06	0.0211834	0.0585191	0.717358
rs35161940	T	C	0.0551455	-0.0806041	0.0167641	1.8451e-06	0.205399	0.134433	0.12654
rs4078432	T	C	0.775911	0.0608929	0.0133764	4.23107e-06	-0.101015	0.0727167	0.164783
rs56970041	T	G	0.202688	0.0724145	0.0164471	5.40344e-06	-0.11682	0.0764432	0.126465
rs8003149	C	T	0.353991	0.0538798	0.0116888	4.08479e-06	0.027308	0.0617204	0.658165
rs11150282	T	C	0.38404	0.098235	0.0197127	7.36055e-07	0.090465	0.0598959	0.130949
rs113884518	T	C	0.00793285	-0.20591	0.0455376	7.7398e-06	-0.625362	0.357149	0.0799484
rs28678345	T	C	0.0393274	0.213083	0.0471377	8.05954e-06	-0.115442	0.147863	0.434958
rs367480	A	G	0.389251	0.0841649	0.0185948	7.52419e-06	-0.0405574	0.0603211	0.501356
rs4129395	G	A	0.579833	0.0904264	0.0185253	1.21742e-06	-0.0791759	0.0597469	0.185108
rs789069	A	C	0.223328	-0.10413	0.0234459	6.5001e-06	0.109911	0.0722515	0.128204
rs8028558	A	G	0.577954	0.08346	0.0188504	9.78228e-06	-0.00854232	0.0585842	0.884069
rs11110282	A	G	0.00128803	-0.10239	0.0217849	3.95667e-06	0.199136	0.767638	0.795316
rs11627423	C	A	0.295767	0.0499263	0.0109744	5.08757e-06	-0.147238	0.0639995	0.0214136
rs11730038	G	A	0.284002	-0.0605384	0.0129052	5.09742e-06	0.0107337	0.0641355	0.867086
rs1595463	C	A	0.811305	0.0479749	0.0108801	7.44355e-06	-0.0374668	0.0771095	0.627045
rs2370083	G	T	0.0608365	-0.08054	0.0180992	8.33489e-06	-0.0959416	0.121814	0.430924
rs2952251	G	A	0.814741	0.0629317	0.0124177	3.36457e-07	0.0136312	0.0766889	0.858922
rs35344081	G	A	0.0979044	0.0642442	0.0127358	4.16064e-07	0.0618361	0.100949	0.540177
rs4028634	C	T	0.472775	-0.0532915	0.01101	1.34806e-06	-0.0313742	0.0579614	0.588304
rs57872228	C	T	0.104566	-0.0688415	0.0146994	2.5825e-06	0.0290575	0.103699	0.779317
rs78938557	T	C	0.206497	0.10553	0.0233581	2.31089e-06	0.0221214	0.0760738	0.771212
rs10202904	G	T	0.119513	0.121754	0.0235357	3.01432e-07	-0.0208567	0.0898025	0.816343
rs10424197	A	G	0.456927	0.111274	0.0247517	9.27897e-06	-0.179539	0.0579282	0.00193955
rs6508769	C	T	0.90923	-0.153519	0.0344519	8.22527e-06	0.0580745	0.107726	0.589822
rs73068003	G	T	0.153577	-0.15814	0.0351803	8.44578e-06	0.0571075	0.0816225	0.484144
rs73457410	A	G	0.138544	0.21534	0.0436695	1.40854e-06	0.0100594	0.0868435	0.907784
rs894996	C	A	0.0336188	0.216999	0.0449076	1.87556e-06	0.086237	0.156768	0.582255
rs11779863	G	A	0.1454	-0.0772768	0.0172171	6.68852e-06	-0.0774297	0.0895732	0.387352
rs12566890	T	G	0.253852	-0.103134	0.0241775	8.11204e-06	0.0331064	0.0720986	0.646103
rs13100746	C	T	0.335078	0.0638979	0.0142685	7.28853e-06	-0.0128606	0.0615873	0.83459
rs17235252	T	C	0.0642058	-0.122002	0.0255463	2.15879e-06	-0.236772	0.121359	0.0510564
rs3932485	C	T	0.771398	0.0626209	0.0141623	9.92865e-06	-0.0195647	0.0685128	0.775213
rs515984	C	T	0.800729	0.0875451	0.0190685	6.61363e-06	0.0690368	0.0736285	0.34843
rs638542	A	G	0.980663	0.070592	0.0157049	5.17285e-06	0.220278	0.240698	0.360107
rs76373661	G	A	0.165935	0.0908218	0.0202986	5.15941e-06	-0.0584257	0.0774167	0.450435
rs7706512	A	G	0.268242	-0.0657351	0.0138979	2.27206e-06	-0.153646	0.065502	0.0189933
rs7801843	A	G	0.0570044	-0.0869495	0.0194509	9.46891e-06	-0.141915	0.125144	0.256787
rs7853673	A	G	0.200387	0.0624389	0.0139833	6.73256e-06	-0.0794833	0.0751146	0.289983
rs949341	A	G	0.581678	-0.0656602	0.0147216	7.73286e-06	-0.0280869	0.0583698	0.630384
rs11251024	G	A	0.120171	0.104201	0.0206737	6.62796e-07	-0.00435639	0.0886803	0.96082
rs11606187	A	G	0.156383	-0.154539	0.0326288	3.30583e-06	0.0535533	0.0810196	0.508617
rs13385922	T	C	0.702305	0.0929494	0.0201348	3.96826e-06	-0.0247579	0.0646424	0.701722
rs166849	A	G	0.564652	-0.0911053	0.0202239	7.73891e-06	0.0719449	0.0582468	0.216766
rs2172426	T	C	0.606989	0.10212	0.0198947	3.17424e-07	-0.0106406	0.0610954	0.861737
rs267959	G	A	0.487351	-0.0988612	0.0209676	2.61993e-06	-0.112398	0.0579136	0.0522841
rs4383094	C	T	0.425505	-0.149188	0.0320662	4.28134e-06	-0.101539	0.0587026	0.0836797
rs60583455	T	C	0.441425	0.108934	0.021177	2.59579e-07	0.029562	0.0679559	0.663549
rs60775321	T	C	0.241039	-0.0962425	0.0213842	7.10461e-06	-0.032648	0.0684117	0.633199
rs72671304	T	C	0.00381698	0.172322	0.0370028	3.79577e-06	0.0740385	0.468139	0.874335
rs7911787	G	T	0.239855	-0.223071	0.0470232	3.38821e-06	0.0170863	0.0699568	0.807045
rs9542068	T	C	0.2874	0.0990709	0.0218149	6.52334e-06	0.0338732	0.0641977	0.597751
rs10965428	C	A	0.0412071	-0.119902	0.0258219	4.29151e-06	-0.0731267	0.147668	0.620452
rs12050685	A	G	0.113504	-0.0670948	0.015239	9.18523e-06	0.0139066	0.0941688	0.882598
rs16970009	A	G	0.0540682	0.187381	0.0429572	7.31526e-06	0.0975528	0.132676	0.462175
rs35510	A	G	0.0595755	0.122729	0.0264958	4.01578e-06	-0.0708572	0.123649	0.56661
rs4822728	T	C	0.481227	0.0685479	0.0149032	4.71846e-06	0.0274838	0.0577153	0.633934
rs6972479	A	G	0.0189176	-0.0781862	0.0175366	7.74819e-06	0.0371856	0.229476	0.87127
rs76022354	C	T	0.0359772	0.24289	0.0500406	1.82856e-06	-0.0554841	0.155037	0.720435
rs9382510	C	T	0.462634	-0.0881865	0.0169965	2.476e-07	0.0502277	0.0608338	0.409
rs9895850	T	C	0.0929392	-0.176406	0.041017	9.0826e-06	-0.10838	0.098474	0.271073
rs9938097	C	T	0.826135	0.0710386	0.0158024	8.22602e-06	0.0325865	0.0782184	0.676963
rs1035406	G	A	0.271057	-0.114725	0.0247994	4.07165e-06	0.0502892	0.0678168	0.458362
rs11591293	G	T	0.0430376	0.0722755	0.0158186	4.68533e-06	-0.188057	0.150193	0.210531
rs11630875	T	C	0.226652	0.0945198	0.0202139	3.70382e-06	0.045504	0.0692739	0.511264
rs1549633	A	C	0.341725	0.0996735	0.0216667	3.88025e-06	0.108836	0.0643264	0.0906588
rs3730086	A	G	0.129643	0.0800354	0.0178737	7.98252e-06	-0.0463178	0.0857748	0.589202
rs3754624	C	T	0.349609	0.094128	0.0198389	2.68368e-06	0.0733998	0.0608434	0.227674
rs4278423	T	C	0.160419	0.105215	0.0233778	3.98043e-06	-0.0260594	0.0783781	0.739525
rs55876211	C	T	0.263384	-0.0865002	0.0195197	7.87318e-06	0.119486	0.0667628	0.0735005
rs77304857	C	A	0.254575	-0.0997433	0.0222165	6.02033e-06	0.150684	0.0662488	0.0229345
rs9813022	A	G	0.675692	-0.0830794	0.0162642	3.07213e-07	0.00263987	0.0617959	0.965925
rs1135612	G	A	0.452144	0.0529785	0.0119177	9.26296e-06	0.0895244	0.0580189	0.122826
rs13086907	G	A	0.160469	0.0625312	0.0131735	1.95488e-06	0.0509493	0.0793707	0.520928
rs1643968	T	C	0.547759	-0.0565284	0.0112298	4.14601e-07	0.00646861	0.0588408	0.912462
rs1649999	A	G	0.167971	0.0748989	0.0166458	7.58124e-06	-0.00458616	0.0790914	0.95376
rs2834062	A	G	0.230862	0.0489057	0.0108842	8.43918e-06	0.0260109	0.0727601	0.720727
rs4463806	C	T	0.751171	0.0543966	0.0129365	7.80657e-06	-0.180878	0.0726988	0.0128446
rs4722181	T	G	0.172641	0.0501306	0.0105798	2.00111e-06	0.0610343	0.0765582	0.425319
rs61249479	A	C	0.166526	0.0777075	0.0168628	2.95474e-06	-0.160589	0.0778704	0.0391832
rs9423647	G	A	0.715917	0.047817	0.0105282	6.06108e-06	-0.0381863	0.0645668	0.554238
rs11729256	T	C	0.439814	0.0749798	0.0150177	6.73085e-07	-0.0122797	0.0604536	0.839037
rs12908520	G	A	0.413917	0.0618926	0.0130946	2.17165e-06	-0.0279861	0.0592395	0.636625
rs2602429	T	C	0.481734	-0.0746844	0.0156194	2.58297e-06	0.0851573	0.0595567	0.152759
rs4242783	A	G	0.740919	-0.0689292	0.0147693	2.63615e-06	0.0351899	0.0682274	0.606012
rs4936098	G	A	0.922852	-0.0648843	0.0135928	1.1222e-06	0.0127204	0.11184	0.909446
rs61779207	G	A	0.0674074	-0.0758309	0.0167762	6.7228e-06	-0.00158009	0.117134	0.989237
rs9349825	A	G	0.259311	-0.0704036	0.0147128	2.53688e-06	0.0460009	0.0672179	0.493751
rs941682	G	A	0.260914	-0.0631436	0.0143767	9.60993e-06	-0.0500622	0.0655817	0.445251
rs1002941	A	G	0.677293	-0.105025	0.0233484	8.14836e-06	-0.0423141	0.0629854	0.501707
rs17114848	G	A	0.142831	0.152377	0.0324332	4.05864e-06	0.00437958	0.0821597	0.957488
rs2031282	A	G	0.0290307	0.122368	0.0270329	4.38258e-06	0.0338368	0.169409	0.841688
rs2825714	A	G	0.158878	-0.13741	0.0289246	1.72211e-06	-0.0366645	0.0796307	0.645207
rs72640280	A	G	0.100486	0.220207	0.0486196	5.18036e-06	-0.0456489	0.101464	0.652779
rs77599476	A	G	0.0230511	0.230292	0.0480168	1.86132e-06	0.0693122	0.201524	0.730892
rs262812	T	C	0.446558	-0.065675	0.0142257	3.24908e-06	-0.0157166	0.0626341	0.801871
rs2933324	G	A	0.698363	0.0662557	0.0140257	2.23676e-06	-0.0232845	0.0649211	0.71985
rs6589457	G	A	0.904425	-0.165911	0.0349516	2.3151e-06	0.134621	0.0985965	0.172136
rs6923842	T	C	0.0290369	-0.0796106	0.0169192	2.21304e-06	0.171764	0.174935	0.326164
rs2889192	T	G	0.641811	-0.0887537	0.0195009	3.64418e-06	-0.0840899	0.0625362	0.178735
rs34583783	G	T	0.0669218	0.123756	0.026427	5.47974e-06	-0.120084	0.114916	0.296037
rs4073240	G	A	0.633044	0.0747546	0.0164684	6.05327e-06	-0.0387868	0.060866	0.523962
rs1153990	A	G	0.0852486	-0.058727	0.0128306	5.96788e-06	0.0698495	0.104536	0.504014
rs147968	C	T	0.556322	0.0489475	0.0110321	9.12704e-06	-0.031529	0.0582689	0.588441
rs28480294	C	T	0.579717	0.0516967	0.0115503	6.60602e-06	-0.00948	0.0599071	0.874264
rs62191117	A	G	0.244657	0.0684302	0.0133636	2.75943e-07	-0.0687132	0.0703813	0.328916
rs62395635	T	C	0.0349615	0.110583	0.0238514	3.34696e-06	-0.0702729	0.176206	0.690032
rs6969323	A	C	0.161488	-0.0593564	0.0129137	3.8858e-06	0.0300401	0.0787056	0.702702
rs7638039	T	C	0.207126	0.0603335	0.0127779	2.70477e-06	0.0390752	0.075004	0.602385
rs9537886	A	C	0.266707	-0.0570888	0.0110683	2.35109e-07	0.100711	0.0651277	0.122017
rs9964679	A	G	0.507489	0.0537051	0.0116008	4.47384e-06	-0.0404128	0.0578353	0.484704
rs11585893	A	G	0.350063	-0.0740746	0.0147633	1.79511e-06	0.0611989	0.0686326	0.37256
rs1340391	T	C	0.0982016	-0.0592004	0.0132244	6.73008e-06	-0.0232089	0.0970741	0.81104
rs17619981	T	G	0.025986	0.0880978	0.0187002	2.68683e-06	-0.29967	0.181368	0.0984782
rs66710942	T	C	0.276048	-0.0488038	0.0107412	5.8626e-06	0.0255616	0.0659068	0.698131
rs6795673	C	T	0.507568	0.0538565	0.0105251	3.37909e-07	0.0663499	0.0581024	0.253475
rs9507307	C	T	0.212646	0.0604456	0.0129128	2.12711e-06	0.111684	0.0755681	0.139427
rs12748533	G	T	0.458359	-0.0821108	0.0172701	2.59018e-06	0.0626871	0.0587214	0.285731
rs17043785	T	C	0.190155	-0.176187	0.0347133	5.11835e-07	-0.0635595	0.0749623	0.396502
rs1850003	A	G	0.0900139	0.084048	0.0177806	2.4053e-06	0.0388176	0.11375	0.732912
rs7217209	C	T	0.243619	0.0843019	0.0187308	8.42946e-06	0.0184312	0.0741501	0.803697
rs738193	T	C	0.560996	0.0847328	0.0165856	3.82164e-07	-0.0128047	0.0589007	0.827901
rs78609301	A	G	0.134366	-0.0867065	0.0195709	7.093e-06	-0.109604	0.0841478	0.192738
rs941000	T	C	0.778341	-0.0850266	0.0163382	3.15559e-07	0.0966604	0.0722189	0.180754
rs10831953	G	A	0.0734164	0.0537537	0.0123746	9.94741e-06	-0.0783595	0.110875	0.47973
rs13020688	G	A	0.0284518	0.0584045	0.0122081	1.57373e-06	0.161669	0.189177	0.392776
rs540489	T	G	0.379246	-0.0632518	0.013817	5.36809e-06	0.0359497	0.0637769	0.572973
rs55888705	A	G	0.332916	0.053673	0.0120586	8.66204e-06	0.0411414	0.0642685	0.522076
rs6899771	A	G	0.0165507	-0.0914312	0.0202604	7.27998e-06	0.50074	0.221206	0.0235934
rs7174549	T	C	0.904044	-0.0551726	0.0124655	6.86784e-06	0.145973	0.0977506	0.135352
rs7322849	T	C	0.44152	0.110676	0.0200996	1.74032e-08	0.0400608	0.0583858	0.492626
rs73797465	T	G	0.105864	-0.0942612	0.0208421	4.84953e-06	0.0830666	0.0975539	0.394495
rs857444	C	T	0.306365	0.0553965	0.0120669	3.8249e-06	0.0367065	0.0648723	0.571512
rs10875374	T	C	0.58582	0.0536759	0.0119436	8.09823e-06	-0.0218813	0.0585924	0.708814
rs12186080	G	A	0.168071	0.0748236	0.016246	5.33962e-06	-0.0365249	0.0789139	0.643475
rs12341505	G	A	0.0609515	0.0814503	0.0179338	4.54485e-06	-0.0658065	0.12018	0.583991
rs2817172	C	T	0.513322	0.0563367	0.012392	5.27024e-06	-0.032252	0.0600375	0.591131
rs4723021	T	C	0.206687	-0.106376	0.0241944	7.42147e-06	0.174889	0.0716545	0.0146582
rs550843	T	C	0.271698	-0.0734787	0.0168383	7.0912e-06	-0.0090278	0.0695984	0.896794
rs62397761	A	G	0.103443	0.0615805	0.0136198	9.07716e-06	-0.0561383	0.0947635	0.55358
rs10517600	G	T	0.113461	-0.0626993	0.0139364	6.82763e-06	0.1845	0.0915173	0.0437996
rs10904722	C	T	0.447396	-0.0672314	0.0147123	5.04836e-06	-0.0133824	0.0581595	0.818015
rs118104867	C	T	0.0297391	0.214464	0.0455098	3.43598e-06	0.156176	0.172097	0.364149
rs13409132	A	G	0.0116472	-0.165419	0.0352154	4.3723e-06	-0.0468035	0.266196	0.860433
rs17121075	G	A	0.105829	0.0769254	0.0172234	7.91425e-06	0.0425199	0.0935556	0.649477
rs2191834	T	G	0.527364	-0.0746375	0.0159136	2.50196e-06	0.0448729	0.0580387	0.439431
rs28691777	C	T	0.0481665	0.137134	0.0266996	6.95697e-07	0.0161352	0.134958	0.904834
rs6588624	A	G	0.239574	0.0662317	0.0138147	1.79287e-06	0.0276961	0.0677485	0.682681
rs66714985	A	C	0.268116	0.116908	0.0252447	4.85333e-06	0.0283916	0.0664538	0.669206
rs7226487	A	G	0.384665	-0.0643682	0.0138701	3.58286e-06	0.0618402	0.0618701	0.317545
rs7538034	T	G	0.289348	-0.078598	0.0165982	2.36706e-06	0.0565514	0.065445	0.38753
rs7725895	A	G	0.440323	-0.116224	0.0240367	3.94357e-06	0.0624238	0.0581269	0.282858
rs989682	A	G	0.518803	0.070194	0.0155364	6.84715e-06	-0.00173982	0.0576781	0.975936
rs11073596	G	T	0.319566	-0.0510212	0.0114339	8.14442e-06	0.0747121	0.0680037	0.271922
rs11250875	T	C	0.281282	0.06075	0.0130939	4.82848e-06	0.0547964	0.0640822	0.392498
rs11656361	A	C	0.0452345	0.0773006	0.017553	8.0201e-06	-0.302286	0.150089	0.0440048
rs13307134	T	C	0.778826	-0.0565686	0.0126265	7.79938e-06	-0.201265	0.0709549	0.00456079
rs1397793	A	G	0.392547	0.0498855	0.0112446	9.77372e-06	-0.125206	0.0607813	0.039404
rs1816223	G	A	0.67421	0.0586265	0.0129006	4.84117e-06	-0.041709	0.0645556	0.518219
rs240104	T	C	0.0969643	-0.0603429	0.0126849	1.51604e-06	0.0930711	0.0967624	0.336124
rs2442778	A	G	0.88029	0.116408	0.0258545	9.02693e-06	-0.0570246	0.0904256	0.528286
rs67561917	A	G	0.122362	-0.0714367	0.0154113	5.39126e-06	-0.0244723	0.0960888	0.798967
rs719099	A	G	0.191248	0.0778402	0.0155815	5.43313e-07	0.0367909	0.0756852	0.626894
rs8010111	A	G	0.975791	0.103377	0.0229286	6.8962e-06	-0.137127	0.192779	0.476889
rs112893842	T	C	0.266526	0.110761	0.0232545	2.7503e-06	0.0213248	0.067782	0.753059
rs1582238	C	T	0.149983	-0.0801923	0.0167061	1.692e-06	0.174449	0.0811658	0.0316111
rs17051335	C	T	0.00312573	-0.134314	0.0292201	4.58121e-06	-0.272136	0.500307	0.586484
rs1908593	T	C	0.577182	0.070223	0.0156601	7.85905e-06	0.0219624	0.0605794	0.716949
rs4344384	T	G	0.407753	-0.0708803	0.0156121	5.86017e-06	0.0489753	0.0599745	0.414156
rs540220	C	T	0.940926	0.123954	0.0289814	9.48135e-06	-0.0201979	0.126335	0.872979
rs9608282	T	G	0.0699336	0.139014	0.0299429	4.60829e-06	0.269825	0.131997	0.0409364
rs112381107	C	T	0.0609665	0.211435	0.0456962	2.81877e-06	-0.0106797	0.121079	0.929714
rs11599763	C	T	0.258315	0.0555931	0.0117493	2.49701e-06	0.103858	0.0738193	0.159452
rs17791387	A	G	0.114064	-0.0729251	0.0154381	2.09677e-06	-0.120278	0.0898803	0.180831
rs2692012	G	A	0.76807	-0.114231	0.0253568	1.5639e-06	-0.081322	0.0785268	0.300391
rs2838334	G	A	0.238006	0.0571419	0.012423	3.82375e-06	-0.0342916	0.0713961	0.631013
rs3935584	C	T	0.944859	-0.0525838	0.0115757	6.78141e-06	-0.237339	0.124799	0.0572018
rs4506934	C	T	0.140034	-0.0943381	0.020138	3.16046e-06	-0.0768068	0.0868026	0.376241
rs6058181	C	T	0.0469302	0.0834742	0.0166111	2.69911e-07	-0.0515593	0.138179	0.709049
rs72647048	T	C	0.121694	-0.0770089	0.017089	9.60882e-06	0.0569371	0.0881942	0.518546
rs9928243	C	A	0.337144	-0.0541732	0.0117819	4.48477e-06	0.00915918	0.0613542	0.88133
rs11026530	T	C	0.376509	0.0822408	0.0186379	9.42692e-06	0.0696296	0.0597368	0.243774
rs2374342	C	A	0.357049	0.0582927	0.0126195	4.51617e-06	-0.0269067	0.0602124	0.654974
rs504442	T	G	0.0738848	0.084159	0.0189479	5.17095e-06	-0.0165826	0.110537	0.88075
rs62210023	A	G	0.0829489	0.0606754	0.0130125	3.13163e-06	-0.205387	0.108099	0.0574354
rs78143293	A	G	0.121041	-0.0848521	0.0170415	1.19564e-06	-0.0762977	0.0971795	0.432382
rs79757635	C	A	0.223337	0.0758597	0.0171286	9.31859e-06	-0.0982789	0.0800575	0.219595
rs1074800	G	A	0.617586	-0.0492438	0.010887	6.14582e-06	0.019647	0.0648979	0.76209
rs10781552	C	T	0.301431	-0.0552212	0.0116074	2.33115e-06	0.0275476	0.0640981	0.667361
rs1884466	C	T	0.454134	-0.0475363	0.0106939	9.52708e-06	-0.0326095	0.0594714	0.583471
rs2300774	A	G	0.233585	-0.0524152	0.0106784	8.95468e-07	0.0917848	0.0693623	0.185747
rs290833	T	G	0.52584	-0.0497374	0.0111376	8.02897e-06	0.0211834	0.0585191	0.717358
rs35161940	T	C	0.0551455	-0.0806041	0.0167641	1.8451e-06	0.205399	0.134433	0.12654
rs4078432	T	C	0.775911	0.0608929	0.0133764	4.23107e-06	-0.101015	0.0727167	0.164783
rs56970041	T	G	0.202688	0.0724145	0.0164471	5.40344e-06	-0.11682	0.0764432	0.126465
rs8003149	C	T	0.353991	0.0538798	0.0116888	4.08479e-06	0.027308	0.0617204	0.658165
rs10759623	C	T	0.529742	-0.162115	0.032151	5.78309e-07	-0.0241257	0.059303	0.684138
rs11547158	A	G	0.0142558	-0.177599	0.0372795	2.70222e-06	0.342032	0.267154	0.200447
rs17379710	T	C	0.524326	-0.116383	0.0252125	3.97109e-06	-0.0192268	0.057693	0.738938
rs2155352	A	G	0.0455474	-0.150538	0.0302319	6.63437e-07	0.071113	0.156171	0.648856
rs2156611	T	C	0.451307	-0.112486	0.0251099	9.42671e-06	0.0960629	0.0581861	0.0987461
rs3733511	A	G	0.166041	0.128253	0.0274718	3.38556e-06	0.133716	0.0785363	0.0886421
rs488164	G	T	0.408953	-0.117998	0.025516	4.79789e-06	0.0525378	0.0595118	0.377337
rs697771	A	G	0.401	-0.117677	0.0251491	3.19374e-06	0.0705491	0.0592515	0.233783
rs10404377	A	C	0.378866	0.0503183	0.011165	6.99021e-06	0.0700871	0.0654324	0.284108
rs12904405	A	G	0.159329	-0.0851896	0.0192688	7.67414e-06	-0.070475	0.080708	0.382549
rs1887048	G	A	0.228102	0.0579979	0.0129602	9.65384e-06	-0.041589	0.0796895	0.601748
rs3098182	T	G	0.55867	-0.0508511	0.011014	4.04027e-06	0.0229308	0.0584968	0.695058
rs482905	G	T	0.319096	0.0596528	0.012717	3.72349e-06	-0.0453724	0.0622906	0.466369
rs6501525	A	G	0.0969879	0.0561559	0.0115587	1.23726e-06	-0.00985668	0.115472	0.931975
rs6797051	C	T	0.0510148	-0.0805985	0.0171364	4.89283e-06	-0.178175	0.129864	0.170058
rs7514702	T	C	0.386657	-0.0663236	0.0141626	3.91643e-06	0.05917	0.0595099	0.320083
rs10402491	C	T	0.319103	0.0661701	0.014851	7.58351e-06	-0.0258417	0.0627536	0.680489
rs11841382	G	T	0.383709	-0.0718128	0.017462	9.57767e-06	-0.0452837	0.0594291	0.446072
rs11979110	T	C	0.302155	-0.0500924	0.0105069	1.81844e-06	0.00583321	0.0634621	0.926764
rs1205443	A	G	0.342114	0.0501415	0.0112157	7.28836e-06	-0.0711743	0.0677397	0.293395
rs12562372	G	T	0.609048	-0.0515295	0.01067	1.42945e-06	0.00444983	0.0706903	0.949808
rs12760724	A	C	0.517487	-0.0484566	0.0107934	7.26742e-06	0.0196639	0.0578483	0.733915
rs2159863	A	G	0.168961	-0.0585831	0.0128742	3.69556e-06	-0.00649599	0.0782442	0.933834
rs2910921	C	T	0.902448	-0.160302	0.035832	8.41977e-06	-0.168242	0.104598	0.107735
rs3127230	C	T	0.189276	-0.0503537	0.0112201	6.20326e-06	-0.100864	0.0739894	0.172813
rs7359994	C	T	0.911912	0.0503142	0.0112482	5.35895e-06	-0.000438102	0.103646	0.996627
rs79086868	T	C	0.0358091	0.0776723	0.0164472	3.01426e-06	-0.247286	0.174652	0.156812
rs959845	T	C	0.767612	0.0493666	0.0107801	5.16952e-06	0.0681586	0.0757289	0.368102
rs11674854	C	T	0.271835	-0.0830224	0.0175267	2.59543e-06	-0.00239523	0.0689728	0.972297
rs16861661	G	A	0.150935	-0.193287	0.0379293	2.70128e-07	0.0656002	0.0821077	0.424318
rs62314653	C	A	0.0685342	0.177082	0.0392269	6.59189e-06	0.185268	0.118503	0.117957
rs768253	T	G	0.514219	-0.0792344	0.0170604	3.60761e-06	-0.00936429	0.0576502	0.870965
rs921925	A	C	0.138597	0.0999419	0.0201687	5.77192e-07	0.0304532	0.0845769	0.718798
rs9345899	A	G	0.0324435	-0.124042	0.0278946	9.44583e-06	-0.23379	0.164377	0.154946
rs10202904	G	T	0.119513	0.121754	0.0235357	3.01432e-07	-0.0208567	0.0898025	0.816343
rs10424197	A	G	0.456927	0.111274	0.0247517	9.27897e-06	-0.179539	0.0579282	0.00193955
rs6508769	C	T	0.90923	-0.153519	0.0344519	8.22527e-06	0.0580745	0.107726	0.589822
rs73068003	G	T	0.153577	-0.15814	0.0351803	8.44578e-06	0.0571075	0.0816225	0.484144
rs73457410	A	G	0.138544	0.21534	0.0436695	1.40854e-06	0.0100594	0.0868435	0.907784
rs894996	C	A	0.0336188	0.216999	0.0449076	1.87556e-06	0.086237	0.156768	0.582255
rs11246212	C	T	0.806329	-0.13607	0.0291797	4.50837e-06	0.156477	0.0744081	0.0354691
rs1569853	T	C	0.00620755	-0.140043	0.0281704	7.45178e-07	0.0565133	0.364984	0.876949
rs36057338	G	T	0.0619085	0.181604	0.0398742	6.25792e-06	0.290419	0.129103	0.0244799
rs4428215	G	A	0.333618	0.12561	0.0230053	4.87933e-08	-0.0357739	0.0627268	0.568465
rs561239	A	G	0.0614132	0.105525	0.0236769	7.19383e-06	0.103652	0.122695	0.398225
rs736744	T	C	0.214232	-0.105642	0.0200648	1.49417e-07	0.0734157	0.0712651	0.302927
rs7993559	A	C	0.448435	-0.0921059	0.0201114	5.03733e-06	-0.0564677	0.0619656	0.362151
rs10965428	C	A	0.0412071	-0.119902	0.0258219	4.29151e-06	-0.0731267	0.147668	0.620452
rs12050685	A	G	0.113504	-0.0670948	0.015239	9.18523e-06	0.0139066	0.0941688	0.882598
rs16970009	A	G	0.0540682	0.187381	0.0429572	7.31526e-06	0.0975528	0.132676	0.462175
rs35510	A	G	0.0595755	0.122729	0.0264958	4.01578e-06	-0.0708572	0.123649	0.56661
rs4822728	T	C	0.481227	0.0685479	0.0149032	4.71846e-06	0.0274838	0.0577153	0.633934
rs6972479	A	G	0.0189176	-0.0781862	0.0175366	7.74819e-06	0.0371856	0.229476	0.87127
rs76022354	C	T	0.0359772	0.24289	0.0500406	1.82856e-06	-0.0554841	0.155037	0.720435
rs9382510	C	T	0.462634	-0.0881865	0.0169965	2.476e-07	0.0502277	0.0608338	0.409
rs9895850	T	C	0.0929392	-0.176406	0.041017	9.0826e-06	-0.10838	0.098474	0.271073
rs9938097	C	T	0.826135	0.0710386	0.0158024	8.22602e-06	0.0325865	0.0782184	0.676963
rs12144792	C	T	0.10408	0.064399	0.0141246	5.82237e-06	-0.0241197	0.0952508	0.800096
rs12634826	T	G	0.255534	-0.0739885	0.0150931	1.01109e-06	-0.04246	0.0760079	0.576417
rs12992764	T	G	0.521857	0.0684213	0.0141137	1.46157e-06	0.0760644	0.0624717	0.223383
rs35703006	G	T	0.333777	0.0812655	0.0164355	4.94778e-07	-0.0631553	0.0618733	0.307387
rs4990837	G	A	0.767375	-0.0910387	0.0185869	1.74193e-06	0.0812087	0.0683305	0.234648
rs10805326	A	G	0.950202	-0.0566637	0.012276	4.03395e-06	0.101784	0.131598	0.439259
rs12986312	T	G	0.0814503	0.0571818	0.0125947	5.76713e-06	-0.107064	0.106333	0.313996
rs1467258	G	A	0.243958	0.072584	0.0162321	7.89805e-06	0.0983224	0.0760974	0.196336
rs1520207	T	C	0.48698	-0.0525658	0.0112476	3.16548e-06	-0.0331242	0.0585361	0.571479
rs4692811	C	T	0.590009	0.0642075	0.0126913	4.21124e-07	0.0368208	0.0587546	0.530864
rs59865771	C	T	0.767124	-0.0573764	0.0127192	7.69024e-06	-0.044928	0.0720701	0.533027
rs61841503	G	A	0.0152768	0.0919658	0.0161331	9.80122e-09	-0.0480157	0.233734	0.837237
rs6721459	G	A	0.590584	-0.0509823	0.0111975	5.07762e-06	-0.00237924	0.0590348	0.967852
rs76982728	T	C	0.259354	0.124203	0.0266923	3.24056e-06	0.0145036	0.0691043	0.833761
rs77540684	T	G	0.0890679	0.106725	0.0245638	8.13711e-06	0.0585669	0.104572	0.575439
rs9573937	A	G	0.23302	-0.0693637	0.0142907	1.70589e-06	-0.0811109	0.0690707	0.240267
rs10762312	A	G	0.528072	0.052368	0.0118814	8.70362e-06	0.085035	0.0578825	0.141807
rs17065783	A	G	0.166741	-0.059133	0.0122235	1.79349e-06	0.0953949	0.0775709	0.21878
rs1980561	A	G	0.379351	-0.0485289	0.0109284	8.9454e-06	-0.0465208	0.0594666	0.434038
rs35233670	T	C	0.675371	-0.0473576	0.010602	7.90988e-06	0.0204069	0.0627407	0.744986
rs35961441	A	C	0.0118384	0.0915257	0.0207306	8.37394e-06	0.424083	0.270517	0.116956
rs6953849	A	G	0.0732778	0.0718149	0.0150724	2.44478e-06	-0.0177771	0.111601	0.873439
rs864093	A	C	0.369678	-0.0527939	0.0117499	9.59798e-06	-0.055385	0.0596504	0.353152
rs12057990	C	T	0.391715	0.0589878	0.0132268	8.9747e-06	-0.00479248	0.0591656	0.935441
rs12118202	T	C	0.118168	-0.0751986	0.0147265	5.5423e-07	0.0225939	0.0895338	0.80077
rs13069367	A	C	0.638176	-0.0539768	0.0119687	7.39486e-06	-0.0263137	0.0618126	0.670326
rs2206482	T	G	0.313533	-0.0569105	0.0117486	1.30377e-06	-0.0202693	0.0639861	0.751412
rs2278540	G	A	0.436157	0.0554249	0.0123265	8.43587e-06	0.0777696	0.0610222	0.202505
rs3758087	C	T	0.793611	-0.0564199	0.0124655	8.60578e-06	0.0843311	0.0722019	0.242811
rs3860225	A	G	0.30567	0.083936	0.0167936	5.4968e-07	0.0481196	0.0629368	0.444527
rs4493272	T	C	0.443564	-0.0604992	0.0118027	3.02315e-07	0.093361	0.0581837	0.108584
rs4685827	T	C	0.193058	-0.0679529	0.0145407	2.77192e-06	-0.051025	0.0739243	0.490047
rs7252711	G	A	0.752826	0.0740876	0.0161926	5.56583e-06	0.0237625	0.0740938	0.748431
rs7975087	C	A	0.294606	-0.0601448	0.0135454	7.59451e-06	-0.0600769	0.0631856	0.341706
rs912860	A	G	0.906788	0.229046	0.0483124	9.29929e-07	-0.0934847	0.10218	0.360242
rs9586501	G	A	0.10355	0.0592681	0.0127329	2.58988e-06	0.00629176	0.097398	0.948494
rs9958960	G	A	0.0350345	-0.0914807	0.0173611	1.06324e-07	-0.123653	0.160905	0.4422
rs1035406	G	A	0.271057	-0.11354	0.0250863	5.84454e-06	0.0502892	0.0678168	0.458362
rs11591293	G	T	0.0430376	0.0743184	0.0158724	2.67147e-06	-0.188057	0.150193	0.210531
rs1549633	A	C	0.341725	0.0999312	0.0218634	4.70392e-06	0.108836	0.0643264	0.0906588
rs1923415	A	G	0.0166452	-0.0999238	0.0227326	9.63696e-06	-0.298332	0.227996	0.190705
rs3754624	C	T	0.349609	0.0971389	0.0200064	1.71479e-06	0.0733998	0.0608434	0.227674
rs4278423	T	C	0.160419	0.107529	0.0235725	3.12018e-06	-0.0260594	0.0783781	0.739525
rs55876211	C	T	0.263384	-0.0911851	0.0196395	2.86682e-06	0.119486	0.0667628	0.0735005
rs6679026	T	C	0.00469347	0.111984	0.0251088	9.94672e-06	0.257551	0.450654	0.567658
rs72714493	A	G	0.132775	0.0816858	0.0180791	7.3492e-06	0.287427	0.0900696	0.00141697
rs74354280	C	T	0.345381	-0.0911896	0.0204907	6.67298e-06	0.0475797	0.0637119	0.455187
rs9813022	A	G	0.675692	-0.0842444	0.0163583	2.53122e-07	0.00263987	0.0617959	0.965925
rs10217435	C	T	0.0514801	-0.0883756	0.0197506	6.50759e-06	0.0763276	0.128741	0.553265
rs10832801	A	C	0.210383	-0.0534763	0.0122666	7.50412e-06	0.0283528	0.0751649	0.706018
rs1939881	G	A	0.268598	-0.105589	0.0206213	5.64378e-07	-0.046655	0.0649236	0.472378
rs2447496	A	G	0.700223	0.0549203	0.0121904	6.08611e-06	0.0060922	0.0680134	0.928626
rs2833282	G	A	0.104566	0.0711137	0.0156966	4.31102e-06	-0.00880502	0.0943332	0.925634
rs35909684	A	C	0.080167	-0.0850181	0.0191539	7.09823e-06	-0.19304	0.110363	0.0802694
rs4264350	T	C	0.581053	-0.0526393	0.0108555	1.34831e-06	0.0609828	0.0590302	0.301567
rs59663348	G	A	0.72997	0.0570915	0.0125048	6.12238e-06	0.00490306	0.0656906	0.940502
rs62532512	A	C	0.508428	0.0504257	0.0107399	2.76427e-06	-0.0185014	0.0580788	0.750062
rs6744030	C	T	0.116812	0.0696747	0.0157103	9.31515e-06	0.0365219	0.0940719	0.697843
rs67705352	T	G	0.297263	-0.0549688	0.0110534	6.57552e-07	0.0541729	0.0635566	0.394016
rs6837275	A	G	0.518209	0.0570355	0.011887	1.447e-06	0.0393461	0.059014	0.504948
rs7242694	C	T	0.403183	-0.0618674	0.0134882	5.80711e-06	-0.00647842	0.0613954	0.915964
rs77885767	C	T	0.012952	-0.156209	0.0336482	2.84695e-06	0.0721314	0.264106	0.784764
rs9389714	C	T	0.379357	-0.0636841	0.0143416	8.79063e-06	-0.0654382	0.0602649	0.277549
rs9603208	G	T	0.362218	0.0821173	0.0159596	1.91801e-07	0.00372278	0.0600433	0.950561
rs10093275	T	C	0.706979	-0.0534595	0.011677	5.35229e-06	-0.024632	0.0637143	0.699051
rs10166469	C	T	0.790647	0.053336	0.0120209	8.52158e-06	0.0339566	0.072468	0.639374
rs1158100	G	A	0.765264	0.0490539	0.0109865	8.60855e-06	-0.112248	0.0696964	0.107281
rs17376049	T	C	0.0358732	0.0848534	0.0172114	7.29625e-07	0.0936677	0.160333	0.559081
rs2113833	C	T	0.886205	-0.169146	0.0355009	1.14464e-06	-0.0637689	0.0911428	0.48414
rs56199908	T	C	0.0467206	-0.199327	0.0410444	1.66414e-06	0.20166	0.143587	0.160187
rs10028567	C	T	0.220372	-0.0934027	0.0190343	3.72495e-06	-0.0227407	0.0702361	0.746109
rs11110281	T	C	0.00128465	-0.130554	0.0225943	1.40136e-08	0.197928	0.768737	0.796815
rs2370083	G	T	0.0608365	-0.0842751	0.0184509	4.25667e-06	-0.0959416	0.121814	0.430924
rs2952251	G	A	0.814741	0.0639298	0.0126525	3.72237e-07	0.0136312	0.0766889	0.858922
rs35344081	G	A	0.0979044	0.0609349	0.0129703	2.63846e-06	0.0618361	0.100949	0.540177
rs4968759	A	G	0.219294	-0.0544035	0.0111271	8.91887e-07	-0.0835655	0.0717321	0.244032
rs57646748	G	A	0.361746	-0.088021	0.019876	7.88352e-06	0.113489	0.0604711	0.0605536
rs6806351	T	C	0.102281	-0.0619209	0.0135744	6.93793e-06	-0.00158607	0.103549	0.987779
rs77968078	G	A	0.0962555	-0.0993013	0.0224788	7.93341e-06	-0.124571	0.101243	0.218543
rs7916711	A	G	0.539873	0.0959639	0.021545	6.32732e-06	-0.0354219	0.0581166	0.542196
rs957755	T	G	0.143163	-0.0642449	0.0142702	7.41515e-06	-0.0532766	0.0817932	0.514816
rs11700976	C	A	0.0256118	0.0503337	0.0113763	9.2538e-06	0.143151	0.192823	0.457849
rs12668619	A	G	0.727141	0.055301	0.0117654	2.57365e-06	-0.0510356	0.0652594	0.43419
rs1442060	A	G	0.528496	0.0514024	0.0112125	4.50671e-06	0.0453883	0.0581895	0.435387
rs2175069	G	A	0.441562	0.0526752	0.0114886	4.63554e-06	0.0544654	0.0583171	0.350328
rs2561116	T	G	0.136708	-0.083617	0.0187159	7.88515e-06	-0.073902	0.0841729	0.379955
rs2585520	G	T	0.202062	-0.0904972	0.0200428	5.26926e-06	-0.0702875	0.0715386	0.325847
rs4263802	A	G	0.795076	-0.050942	0.0114921	7.45006e-06	-0.0291507	0.0721889	0.686352
rs4461038	G	A	0.861907	0.0554965	0.0119467	3.73474e-06	-0.0135205	0.0838193	0.871853
rs4797169	T	C	0.230566	0.0587799	0.0128297	4.49345e-06	0.0320818	0.0712135	0.652349
rs61264131	A	C	0.210345	0.202367	0.0464388	6.74544e-06	-0.00786325	0.0740789	0.915466
rs6692542	G	A	0.910581	-0.0534397	0.0118254	8.67981e-06	-0.185965	0.101421	0.0667129
rs6909981	C	T	0.189653	-0.0638696	0.0141765	5.47621e-06	0.130958	0.0737062	0.0756084
rs79535861	A	C	0.0190027	0.100666	0.0207016	1.57688e-06	0.383867	0.229086	0.093808
rs9345168	A	C	0.895413	-0.0509102	0.0113253	8.48887e-06	-0.0482453	0.0947843	0.610752
rs11729256	T	C	0.439814	0.0749798	0.0150177	6.73085e-07	-0.0122797	0.0604536	0.839037
rs12908520	G	A	0.413917	0.0619104	0.0130946	2.15139e-06	-0.0279861	0.0592395	0.636625
rs2602429	T	C	0.481734	-0.0745516	0.0156195	2.69942e-06	0.0851573	0.0595567	0.152759
rs4242783	A	G	0.740919	-0.0687992	0.0147694	2.75442e-06	0.0351899	0.0682274	0.606012
rs4936098	G	A	0.922852	-0.0648691	0.0135928	1.1293e-06	0.0127204	0.11184	0.909446
rs61779207	G	A	0.0674074	-0.0758811	0.0167762	6.63025e-06	-0.00158009	0.117134	0.989237
rs9349825	A	G	0.259311	-0.0704354	0.0147128	2.51287e-06	0.0460009	0.0672179	0.493751
rs941682	G	A	0.260914	-0.0631526	0.0143767	9.5812e-06	-0.0500622	0.0655817	0.445251
rs4396289	C	T	0.366324	-0.152918	0.0288525	1.53784e-07	0.0533774	0.0600974	0.374443
rs61702987	T	C	0.108157	0.145501	0.0300007	3.07921e-06	-0.04929	0.107917	0.647857
rs6545794	A	G	0.328203	-0.197786	0.0410495	5.97008e-07	-0.00508593	0.0613546	0.933936
rs7077363	G	A	0.154284	0.148942	0.0318366	2.83374e-06	-0.0795113	0.0863651	0.357237
rs7314815	G	A	0.683126	0.101088	0.0225594	6.40088e-06	0.0231737	0.0638273	0.716552
rs11729256	T	C	0.439814	0.0750473	0.0150184	6.58385e-07	-0.0122797	0.0604536	0.839037
rs12908520	G	A	0.413917	0.061772	0.0130954	2.2648e-06	-0.0279861	0.0592395	0.636625
rs2602429	T	C	0.481734	-0.0745352	0.0156201	2.71569e-06	0.0851573	0.0595567	0.152759
rs4242783	A	G	0.740919	-0.0685454	0.0147701	2.99799e-06	0.0351899	0.0682274	0.606012
rs4936098	G	A	0.922852	-0.0649225	0.0135934	1.1036e-06	0.0127204	0.11184	0.909446
rs61779207	G	A	0.0674074	-0.0760539	0.0167769	6.32121e-06	-0.00158009	0.117134	0.989237
rs9349825	A	G	0.259311	-0.0703407	0.0147133	2.59884e-06	0.0460009	0.0672179	0.493751
rs941682	G	A	0.260914	-0.0632957	0.0143777	9.17128e-06	-0.0500622	0.0655817	0.445251
rs10502061	A	G	0.157443	0.0835752	0.0192017	7.93542e-06	0.0182806	0.078436	0.815711
rs2014785	T	C	0.893876	0.0515687	0.0112199	4.68058e-06	-0.0839719	0.0974708	0.388958
rs2396460	C	T	0.532188	0.0512653	0.0109555	2.91092e-06	-0.0348578	0.0646516	0.589773
rs2804244	G	A	0.949823	0.053089	0.0110983	2.04052e-06	0.10799	0.132695	0.415749
rs62215703	G	A	0.00847842	0.0644965	0.0136702	1.9777e-06	-0.0907284	0.343929	0.791934
rs6474958	G	A	0.81631	0.0500065	0.0112001	6.74481e-06	-0.0277156	0.0760085	0.715382
rs6726833	C	A	0.23199	-0.0877497	0.0189408	3.32216e-06	0.117042	0.0784227	0.135579
rs6854026	C	T	0.575626	0.0508482	0.0109075	3.1958e-06	0.0621197	0.0594241	0.295856
rs7193624	T	C	0.857428	-0.0750642	0.0150723	5.35476e-07	-0.0852753	0.0832781	0.305843
rs11069458	C	T	0.610651	0.0680947	0.015503	7.71543e-06	0.040565	0.0594773	0.495223
rs1241171	G	A	0.391379	-0.0692654	0.0150148	4.24033e-06	-0.0069189	0.0590601	0.906741
rs1571225	T	C	0.631163	-0.0826826	0.0170621	1.1229e-06	0.0892592	0.0601323	0.137708
rs1969927	A	G	0.673135	-0.0564589	0.0126935	9.07215e-06	0.0203381	0.0655888	0.756497
rs2728491	T	G	0.711892	0.0627416	0.0139456	6.33257e-06	0.0220232	0.0642836	0.731904
rs3827020	C	T	0.410051	0.0766479	0.0160642	1.78875e-06	-0.033162	0.0657417	0.61396
rs4798126	G	A	0.639345	0.073288	0.016799	7.14661e-06	-0.0140511	0.0621102	0.821024
rs542415	T	C	0.173249	-0.0613623	0.0133436	4.70945e-06	0.118669	0.0871226	0.17317
rs60178956	G	A	0.542424	-0.0624818	0.0141485	8.0562e-06	-0.0413834	0.0606687	0.495162
rs6793291	A	C	0.912505	-0.112729	0.0241633	3.11322e-06	-0.167021	0.108991	0.125417
rs7802841	A	C	0.942724	-0.0670097	0.0137701	1.76954e-06	-0.058459	0.124019	0.637376
rs9899990	A	G	0.00799594	-0.102702	0.0233878	9.06692e-06	-0.106216	0.317313	0.737824
rs10084203	G	A	0.684133	-0.0549699	0.0123563	8.58638e-06	0.187889	0.0621426	0.00249856
rs12034718	G	A	0.964654	-0.0701199	0.0158213	9.57679e-06	0.0237217	0.170247	0.889184
rs12585793	T	C	0.0646734	-0.262206	0.0564729	5.79189e-06	-0.00107379	0.118598	0.992776
rs2017189	T	G	0.0880648	0.0506956	0.011024	3.87258e-06	0.0315245	0.1038	0.761353
rs4962426	T	G	0.723485	-0.0614216	0.0135979	7.38482e-06	-0.00713631	0.0724877	0.921576
rs56221232	T	C	0.095103	0.0828027	0.0167401	7.61939e-07	0.0668888	0.0994782	0.50133
rs7322368	C	T	0.896153	-0.0815733	0.0183167	5.51785e-06	0.191116	0.0950062	0.0442609
rs113054641	G	A	0.0792568	-0.144881	0.0274574	1.73696e-07	0.0113865	0.108592	0.91649
rs12304031	G	A	0.136567	-0.0862781	0.0196846	6.7007e-06	0.0505676	0.0866162	0.559347
rs12458763	A	C	0.0484356	0.122037	0.0269587	6.36649e-06	-0.0773059	0.133585	0.562791
rs1862649	G	A	0.361667	0.113124	0.0248176	4.76255e-06	0.0802386	0.0667725	0.229491
rs2114713	G	T	0.826884	0.062721	0.0138998	6.87717e-06	0.0254363	0.0773171	0.742166
rs62130338	A	G	0.229021	0.0732608	0.0158324	3.89807e-06	-0.0476911	0.0720235	0.507868
rs7083431	A	C	0.103848	0.0703539	0.0144439	8.85462e-07	0.021113	0.0939467	0.822186
rs72814525	A	G	0.107888	0.0664154	0.0149766	8.24594e-06	-0.184691	0.0938747	0.0491349
rs9657374	C	T	0.372599	0.0680719	0.0148172	4.5036e-06	0.0711399	0.060571	0.240199
rs12404911	C	T	0.374763	0.140717	0.0304142	2.79892e-06	0.00485743	0.0598941	0.935362
rs212393	A	G	0.973752	0.135254	0.0286209	3.62485e-06	-0.10923	0.186885	0.5589
rs73128290	A	G	0.0169764	0.129726	0.0284563	4.29368e-06	-0.0552269	0.283864	0.845742
rs77285108	G	A	0.0869289	-0.161826	0.0353447	3.62677e-06	0.0204493	0.111317	0.854246
rs7742829	C	T	0.423337	0.11411	0.0251099	5.60725e-06	0.146521	0.0593214	0.0135133
rs10938938	A	G	0.986677	0.0773514	0.0170915	7.37055e-06	0.0777137	0.256219	0.761654
rs11071887	T	C	0.222148	0.0662403	0.0146315	5.91412e-06	0.0171223	0.0703763	0.807776
rs11166701	G	A	0.819152	-0.0655301	0.013186	5.50744e-07	-0.0205366	0.0762946	0.787795
rs2314294	T	C	0.0361173	0.0865932	0.0193719	8.07904e-06	0.0224098	0.174106	0.897584
rs2435610	A	C	0.381273	0.0647132	0.0143314	5.93267e-06	0.0341645	0.06064	0.573164
rs4747450	C	A	0.15215	0.0668509	0.0147685	5.83727e-06	0.128893	0.0833478	0.121995
rs4753063	A	G	0.379301	0.0596297	0.0130052	4.8568e-06	0.0331874	0.0613733	0.588682
rs75416973	A	G	0.00782558	0.0727223	0.016451	9.46085e-06	0.0604849	0.381643	0.874074
rs764177	C	A	0.680686	-0.0601454	0.0135366	9.60771e-06	0.0539235	0.0619846	0.384328
rs112617308	T	C	0.0663296	-0.170873	0.0362844	2.38035e-06	0.0161618	0.115324	0.888547
rs12151423	G	A	0.313189	-0.101329	0.0227324	9.27043e-06	-0.0619527	0.0662503	0.34972
rs13139592	T	C	0.153662	-0.145997	0.0327192	7.96746e-06	0.0742511	0.0881567	0.399641
rs1384962	G	A	0.855533	-0.120888	0.0266264	6.99294e-06	0.11469	0.085597	0.180284
rs2913110	T	C	0.942151	-0.105143	0.022942	4.55806e-06	0.189981	0.122105	0.119735
rs4862235	A	G	0.438452	-0.104806	0.0225751	3.73147e-06	0.0227352	0.0584664	0.697379
rs6591893	A	G	0.603984	-0.108225	0.0240319	7.34345e-06	0.047048	0.0591848	0.426652
rs720439	G	A	0.835648	0.111927	0.0251252	7.0283e-06	0.0802462	0.077414	0.299929
rs10798999	C	T	0.25685	0.0601661	0.0126752	2.60555e-06	0.0496883	0.0667845	0.45687
rs10808115	C	A	0.612322	0.0504747	0.0109922	4.42446e-06	-0.0331846	0.0601143	0.580932
rs138531890	A	G	0.0523745	0.153138	0.0349456	5.43063e-06	0.252337	0.136141	0.0638117
rs17074066	T	C	0.203291	-0.0813986	0.0189272	9.3491e-06	0.0229434	0.0717819	0.74925
rs17474256	G	A	0.0955864	0.0810805	0.0184573	9.45453e-06	-0.124588	0.0976795	0.202142
rs28584818	A	G	0.0450272	0.126115	0.0268627	4.43231e-06	0.18232	0.147462	0.216314
rs630939	C	T	0.386889	-0.0508914	0.0114352	9.15756e-06	0.0639502	0.0678592	0.34599
rs74018587	C	T	0.172105	0.208943	0.043822	3.70254e-06	0.0161841	0.0765171	0.832489
rs78056098	G	T	0.461928	-0.0507411	0.0113758	8.2882e-06	-0.0408872	0.0579652	0.480577
rs949971	T	G	0.0172917	-0.0540164	0.0116101	3.29003e-06	-0.359168	0.230303	0.118868
rs10458299	T	C	0.000239412	-0.187753	0.041969	8.3672e-06	-1.23046	2.36488	0.602851
rs11006576	A	G	0.476921	-0.110167	0.024593	7.98656e-06	-0.0137083	0.0636527	0.829486
rs113893692	C	T	0.196209	-0.185107	0.0403573	5.75705e-06	0.0745062	0.0787712	0.344222
rs61841040	G	T	0.438527	0.160621	0.0341609	3.56139e-06	-0.0308284	0.0595168	0.604473
rs6818880	G	A	0.70551	0.110081	0.0245964	7.82546e-06	0.115995	0.0645513	0.0723436
rs77910827	C	T	0.0318532	0.201788	0.0413568	9.05378e-07	-0.303204	0.170715	0.0757199
rs7827125	C	T	0.611517	0.1223	0.0271331	7.17348e-06	-0.0808222	0.0603363	0.180399
rs7880204	T	C	0.205642	-0.125454	0.0275303	6.8388e-06	-0.220061	0.0729408	0.00255305
rs12129908	A	C	0.76378	-0.0893273	0.0198333	5.79522e-06	-0.0804508	0.0689707	0.243433
rs2973294	G	T	0.359027	0.0923559	0.0195439	2.38836e-06	0.0110494	0.0604381	0.854938
rs34561138	G	A	0.0623174	0.216145	0.045992	2.51166e-06	0.193373	0.125133	0.122262
rs440215	T	C	0.737351	-0.0932766	0.0195294	1.65406e-06	-0.100562	0.0662364	0.128956
rs10248854	C	A	0.150823	-0.0527827	0.0113464	4.20678e-06	0.00457361	0.0822532	0.955657
rs10797540	A	G	0.412634	0.0503179	0.0108389	3.53387e-06	-0.00467964	0.0588296	0.936599
rs2884897	A	G	0.0632006	-0.129364	0.0289021	6.44421e-06	0.137497	0.119612	0.250341
rs314726	T	C	0.751292	0.0528824	0.0109486	1.37965e-06	0.0101727	0.0672216	0.879715
rs35398954	A	G	0.0863352	-0.0901402	0.0174602	5.39946e-07	-0.200267	0.103473	0.0529346
rs62547233	A	G	0.274268	0.0536319	0.0120201	9.89829e-06	-0.106272	0.0676782	0.116357
rs10927394	G	T	0.0644326	-0.232262	0.0512364	7.01892e-06	0.122368	0.132418	0.355435
rs11776390	T	C	0.074279	-0.078354	0.017183	6.39676e-06	0.0470632	0.1112	0.672126
rs12753492	A	C	0.0793388	0.0641305	0.0149933	8.80278e-06	0.0759411	0.114201	0.506063
rs2835874	T	C	0.0797996	-0.0866356	0.0196496	7.54397e-06	0.0388715	0.109596	0.72283
rs9536330	T	C	0.820236	-0.048317	0.010797	5.33261e-06	-0.00632718	0.0776915	0.935092
rs10439674	A	G	0.487189	-0.0572129	0.0130007	7.68493e-06	-0.0442972	0.0584628	0.448631
rs167879	T	C	0.97932	0.0659543	0.0148763	5.86894e-06	0.41181	0.22085	0.0622286
rs1864685	A	C	0.0623355	-0.0494799	0.0108105	4.96158e-06	-0.0376843	0.118788	0.751062
rs206581	A	G	0.263741	-0.0568339	0.0127894	8.95757e-06	0.0876159	0.065458	0.180732
rs2132128	G	A	0.0503586	-0.0771914	0.0160344	1.07686e-06	-0.201127	0.156166	0.197778
rs4378146	A	C	0.16411	-0.0616691	0.0125259	7.20444e-07	0.0201238	0.0781104	0.79669
rs6515626	G	A	0.0644065	0.141575	0.0313559	7.28652e-06	0.00559606	0.125065	0.96431
rs704418	C	T	0.99363	-0.0739124	0.0151073	7.77428e-07	0.382425	0.367881	0.298556
rs73103914	A	G	0.23488	-0.0597324	0.0134458	8.29564e-06	0.051754	0.0682668	0.448383
rs792108	C	T	0.542172	0.0508345	0.0113843	8.49533e-06	0.0662765	0.0582703	0.255372
rs8063430	T	C	0.149258	-0.104026	0.022217	4.9289e-06	0.0584314	0.0809935	0.470643
rs9905659	G	A	0.270131	-0.061617	0.0136576	7.30988e-06	0.0276114	0.0648946	0.670486
rs35509	G	A	0.0591627	0.128249	0.0268779	2.00951e-06	-0.0696757	0.123287	0.571971
rs4822728	T	C	0.481227	0.0705861	0.0151388	3.47848e-06	0.0274838	0.0577153	0.633934
rs76022354	C	T	0.0359772	0.244638	0.0505504	1.83033e-06	-0.0554841	0.155037	0.720435
rs9328464	T	C	0.325219	0.0723095	0.0148799	1.42269e-06	0.0142561	0.0615321	0.816782
rs9382510	C	T	0.462634	-0.093521	0.0172649	7.12049e-08	0.0502277	0.0608338	0.409
rs9895850	T	C	0.0929392	-0.192957	0.0416755	2.14062e-06	-0.10838	0.098474	0.271073
rs10044993	A	C	0.812596	-0.139547	0.0316748	8.06659e-06	0.0345822	0.074046	0.640473
rs13128780	T	C	0.0555677	-0.149725	0.0312777	1.74997e-06	0.151689	0.135224	0.261965
rs13249325	T	G	0.184475	-0.100023	0.0225883	9.6917e-06	-0.13707	0.0739041	0.0636385
rs10805326	A	G	0.950202	-0.0775151	0.0139665	3.54544e-08	0.101784	0.131598	0.439259
rs11109097	T	C	0.428835	-0.0624272	0.0138539	5.4949e-06	0.015926	0.0611953	0.794671
rs16938435	T	C	0.216294	-0.112189	0.0235439	1.80098e-06	0.119962	0.0709732	0.0909809
rs2098844	T	C	0.657003	0.0575295	0.0128416	6.78875e-06	-0.0447507	0.0639149	0.483827
rs2702387	G	A	0.561004	-0.0608559	0.0132145	4.25991e-06	0.0119119	0.0598064	0.842126
rs4327025	G	A	0.384558	-0.0810346	0.0154397	1.64327e-07	0.0931344	0.0593366	0.11651
rs447950	A	G	0.482864	0.0628342	0.0136652	5.6391e-06	-0.035104	0.0578968	0.544302
rs6875660	C	T	0.134948	0.0890455	0.0193905	3.05781e-06	0.00652053	0.0883317	0.941155
rs893394	G	A	0.947936	0.0583322	0.0130729	7.85037e-06	-0.0614241	0.146768	0.675573
rs9348442	C	T	0.386915	0.099082	0.0221625	6.25936e-06	-0.0571177	0.0591484	0.33421
rs10093861	G	A	0.767763	-0.0568869	0.0121152	3.05626e-06	0.163842	0.0687343	0.0171392
rs1363769	C	T	0.769542	0.200628	0.0449372	1.58161e-06	-0.0444948	0.0688469	0.518095
rs2322265	C	T	0.00195956	-0.0666305	0.0141577	5.20811e-06	-0.610282	0.638108	0.338875
rs2862811	C	T	0.583791	-0.0564927	0.0121736	3.91913e-06	-0.0540644	0.0586471	0.356602
rs35035870	T	C	0.0214654	-0.190615	0.0414403	2.62029e-06	-0.0202748	0.211953	0.923793
rs3999074	G	T	0.697772	-0.0550587	0.0121847	6.55043e-06	-0.0234377	0.0628231	0.709093
rs4452603	T	G	0.355944	0.0604208	0.0135965	8.98194e-06	-0.0537606	0.0655611	0.412211
rs7249113	G	A	0.403405	0.0679483	0.0133496	3.721e-07	-0.102161	0.0602729	0.0900824
rs9308097	G	A	0.53819	-0.055381	0.0123659	7.47291e-06	-0.0397789	0.0630469	0.528079
rs9788306	C	T	0.320287	-0.062804	0.0130744	1.38618e-06	-0.0192788	0.0619164	0.75552
rs11674854	C	T	0.271835	-0.0852686	0.0176504	1.59199e-06	-0.00239523	0.0689728	0.972297
rs12693845	C	T	0.181468	-0.0805447	0.0177429	8.96314e-06	-0.0187219	0.0749905	0.802853
rs16861661	G	A	0.150935	-0.183147	0.038148	1.27809e-06	0.0656002	0.0821077	0.424318
rs62314653	C	A	0.0685342	0.187692	0.0394585	2.24383e-06	0.185268	0.118503	0.117957
rs7399658	G	A	0.117574	-0.107134	0.0221883	3.12097e-06	0.0678146	0.0970018	0.484486
rs75127669	C	A	0.0657924	0.139784	0.0310414	6.83439e-06	0.0396716	0.114719	0.729481
rs768253	T	G	0.514219	-0.079195	0.0171791	4.24766e-06	-0.00936429	0.0576502	0.870965
rs921925	A	C	0.138597	0.0985077	0.0203229	9.71673e-07	0.0304532	0.0845769	0.718798
rs1035588	A	G	0.603864	-0.108148	0.0236848	4.85501e-06	-0.0577376	0.0588977	0.326936
rs17148768	G	A	0.0457077	0.140434	0.0295602	2.19842e-06	0.0524463	0.136973	0.701798
rs2759329	A	G	0.793663	0.111131	0.0237218	3.43202e-06	0.0531767	0.072133	0.460999
rs6046522	C	T	0.776102	0.122938	0.0269928	4.48456e-06	-0.14501	0.0695761	0.0371424
rs61090148	A	G	0.409423	-0.104783	0.0231343	6.43724e-06	0.0693452	0.0600809	0.24842
rs72691585	C	A	0.213044	-0.249079	0.0520814	2.95291e-06	0.0578248	0.0721396	0.422803
rs7540303	C	T	0.463712	0.108044	0.023638	5.32023e-06	-0.0825514	0.0580024	0.154666
rs8066522	A	G	0.656416	0.106529	0.0240379	9.70085e-06	0.0251805	0.0607593	0.678558
rs9460691	C	A	0.192205	0.119966	0.0268645	7.2835e-06	0.00922116	0.0762241	0.903711
rs28889936	A	C	0.0307866	0.114051	0.0252838	3.36589e-06	0.209916	0.171016	0.219648
rs62422654	C	T	0.185534	0.0898456	0.0198088	6.46755e-06	0.0709728	0.0871818	0.4156
rs751183	C	T	0.704404	0.0774322	0.0172216	6.85125e-06	0.0148039	0.0689883	0.830091
rs8076323	A	G	0.255436	0.0715392	0.0156539	5.61319e-06	0.0687151	0.0674098	0.308031
rs12648235	T	C	0.401884	0.0785902	0.0177676	7.39078e-06	-0.0310597	0.0594042	0.601077
rs1304512	G	A	0.784872	0.0761593	0.0165885	5.29078e-06	0.0217534	0.0766816	0.776651
rs2104588	C	T	0.937471	-0.105558	0.023773	8.1298e-06	0.219757	0.117312	0.0610309
rs2495052	A	G	0.12115	0.0838978	0.0188523	8.9714e-06	0.00592089	0.0986424	0.952137
rs2683313	G	A	0.711161	0.0724576	0.0151603	1.68896e-06	-0.0270393	0.0653284	0.678949
rs4968431	G	T	0.807548	0.0640113	0.0144162	8.5844e-06	-0.0108015	0.0732596	0.882783
rs7237249	C	T	0.149191	-0.0823764	0.0182126	8.93305e-06	-0.00418033	0.0804597	0.958564
rs746764	T	C	0.0142879	-0.0915771	0.0193245	2.04e-06	-0.0573618	0.25773	0.823874
rs7976209	T	C	0.0598074	-0.0870786	0.0197951	7.2835e-06	-0.0595056	0.145461	0.682479
rs9428102	A	G	0.0565312	-0.0778845	0.0176068	4.61732e-06	0.0444655	0.136273	0.744199
rs9613013	G	A	0.353201	0.0917591	0.0202697	6.10408e-06	-0.0429165	0.0639621	0.502241
rs10829821	T	C	0.122036	-0.097606	0.0216072	3.47144e-06	0.0911586	0.0883327	0.302076
rs11992182	A	C	0.246226	0.0625299	0.0137876	4.64836e-06	0.0264077	0.0672605	0.694602
rs35362464	C	A	0.120914	0.0720077	0.0165387	8.99146e-06	-0.0548983	0.089202	0.538265
rs61060922	T	G	0.0512936	0.15913	0.0322283	1.08648e-06	0.102996	0.131641	0.43398
rs663262	C	T	0.745232	0.13498	0.0310715	3.39414e-06	0.0615829	0.0659267	0.350246
rs73176030	T	C	0.0518164	0.058665	0.013208	7.28887e-06	0.0264455	0.132089	0.841317
rs77193512	A	G	0.227185	0.0736533	0.0153163	1.29587e-06	0.0927202	0.0704286	0.188002
rs792058	G	A	0.419194	0.0554234	0.0125423	8.57946e-06	-0.00209271	0.0629168	0.973466
rs79968172	G	A	0.1189	0.11614	0.0243083	1.66054e-06	0.0727948	0.0897639	0.417389
rs9555756	A	C	0.141382	-0.0804138	0.0176692	7.10133e-06	-0.0854573	0.0843701	0.311115
rs115044523	G	A	0.0837111	-0.0980026	0.0202616	2.37203e-06	-0.0334961	0.104317	0.748135
rs12040548	G	T	0.471703	0.0570422	0.0122359	3.14869e-06	0.102174	0.0580273	0.0782726
rs6082461	C	A	0.724247	-0.0586425	0.0131004	4.86598e-06	0.110583	0.064681	0.0873273
rs7137760	C	T	0.190129	0.050797	0.0112182	7.06903e-06	-0.0431554	0.0742237	0.560955
rs74303178	T	C	0.439389	0.0532742	0.0119274	7.91571e-06	-0.0775414	0.0587299	0.186733
rs918449	G	A	0.481417	0.0950908	0.0197177	2.55994e-06	-0.0838153	0.0578218	0.147186
rs9522712	T	C	0.163322	0.0699728	0.0154939	4.65961e-06	-0.094028	0.0783701	0.230219
rs11961899	G	A	0.130591	-0.0707825	0.0161381	9.18015e-06	0.0412627	0.0877149	0.638056
rs12125734	G	T	0.022918	0.133972	0.0257416	2.09426e-07	-0.0622376	0.196801	0.751815
rs2248146	T	C	0.39344	0.0689452	0.0153649	8.19993e-06	-0.0952221	0.0603674	0.114709
rs3800154	A	C	0.267914	-0.0797959	0.0177639	6.11575e-06	0.0651711	0.0667193	0.328671
rs511258	G	A	0.372987	-0.0757474	0.0162475	4.52054e-06	-0.0639717	0.0634396	0.313268
rs550351	A	C	0.340158	0.078587	0.018003	9.43127e-06	0.0154041	0.0636335	0.808721
rs6769553	A	G	0.396676	0.0849743	0.0157451	7.91061e-08	-0.0573425	0.0592562	0.333192
rs7569771	A	G	0.414376	-0.075914	0.0170308	8.1197e-06	0.0139217	0.0590817	0.813717
rs872501	G	A	0.10628	0.116125	0.025946	5.80805e-06	-0.0396743	0.0949971	0.676212
rs10274562	C	T	0.718235	0.110917	0.0244556	6.49606e-06	0.137548	0.0677613	0.0423672
rs12636310	G	A	0.205623	0.132725	0.0282037	2.81235e-06	-0.0157662	0.0724949	0.827834
rs12724320	C	T	0.0972326	-0.120881	0.0249229	1.51985e-06	0.0646865	0.0985631	0.511634
rs1416041	A	C	0.160667	-0.182339	0.0339898	7.04417e-08	0.151121	0.0785938	0.0545042
rs2729556	T	C	0.25552	0.109097	0.0233699	3.18676e-06	0.0681779	0.0715207	0.340458
rs4490371	T	C	0.136605	-0.111816	0.0248963	7.74622e-06	0.1785	0.0844171	0.0344731
rs9729514	G	A	0.923737	-0.184934	0.0394616	2.36772e-06	0.0879541	0.109076	0.420036
rs10167839	A	G	0.363576	0.0519509	0.0116306	8.09245e-06	-0.0140319	0.060166	0.81559
rs11783695	G	T	0.0947138	-0.0734114	0.0161398	4.72683e-06	0.0192986	0.10222	0.850254
rs3819978	C	T	0.0407156	-0.11504	0.0260137	8.74138e-06	-0.00884175	0.146048	0.951725
rs6105066	T	C	0.127436	-0.0607052	0.013425	5.05918e-06	-0.1093	0.0864522	0.206128
rs6493760	T	C	0.725733	-0.0535262	0.0115885	3.38361e-06	0.0458425	0.0763986	0.548478
rs7117576	A	G	0.0171297	0.0829505	0.0170891	6.47978e-07	0.254489	0.221275	0.250102
rs7583465	C	T	0.331635	0.0527654	0.0112619	2.55611e-06	-0.0666523	0.0618616	0.281283
rs10931481	A	G	0.505071	-0.0610096	0.0130484	3.38213e-06	0.109923	0.0578393	0.0573694
rs12079579	A	G	0.0920345	0.0955324	0.0213436	5.03721e-06	0.0573829	0.101823	0.573057
rs1391597	C	T	0.215377	0.0590284	0.0124874	1.85964e-06	0.00457364	0.0740243	0.950734
rs2105937	G	A	0.670976	-0.0580215	0.0127806	5.10352e-06	-0.0457204	0.0626604	0.465602
rs2166943	C	A	0.663426	-0.0566974	0.0123497	5.27716e-06	0.0482541	0.0621823	0.437743
rs289410	A	G	0.493102	0.0654926	0.0139101	2.27463e-06	0.0638209	0.0579742	0.270962
rs431418	G	A	0.762518	0.094737	0.0210157	5.53669e-06	-0.0188488	0.0721167	0.793811
rs73802842	C	A	0.308895	0.0736808	0.0169665	7.48032e-06	-0.0836653	0.063967	0.190893
rs9870933	G	A	0.521969	-0.0621643	0.0126072	8.49122e-07	0.0158328	0.0576682	0.783662
rs10036909	C	T	0.0683032	0.185519	0.0400881	8.05434e-06	-0.126519	0.122819	0.302954
rs11787826	C	A	0.276829	0.081327	0.0171154	2.63463e-06	0.0291064	0.0644858	0.651729
rs1990708	A	C	0.196344	-0.109619	0.0247785	8.90574e-06	0.0281944	0.0749817	0.706903
rs2017373	C	T	0.283362	0.0782258	0.0176841	9.50298e-06	0.10725	0.0683245	0.11648
rs7225245	A	G	0.777186	-0.079173	0.0170421	4.18013e-06	-0.0914541	0.0699712	0.191204
rs11141494	G	A	0.233683	-0.0783421	0.0174393	9.74653e-06	-0.0512111	0.0729633	0.482757
rs1882878	A	G	0.315374	-0.0768966	0.0163908	2.98092e-06	0.0585417	0.0628353	0.351507
rs2013594	C	T	0.651055	0.0720698	0.0155153	3.42129e-06	-0.0197655	0.0621068	0.750295
rs62376424	C	T	0.045894	-0.0762216	0.0163499	3.65452e-06	-0.137003	0.156419	0.3811
rs742016	A	G	0.663764	-0.0688571	0.0149769	4.65693e-06	-0.0252087	0.0619728	0.684176
rs1901739	G	T	0.49325	-0.115769	0.0248626	3.58798e-06	0.0149346	0.0582942	0.797801
rs35110698	T	C	0.279509	-0.146322	0.0320852	5.72321e-06	0.00988948	0.065077	0.879214
rs35778461	C	T	0.439713	0.146679	0.0297186	1.20629e-06	-0.0864824	0.0582478	0.137614
rs594561	T	C	0.367205	-0.112231	0.0251681	9.41109e-06	-0.0696422	0.0607021	0.251266
rs602075	G	A	0.949459	-0.168974	0.0296976	3.56574e-08	0.0631828	0.134389	0.638247
rs6742198	A	G	0.899905	-0.149152	0.0316484	3.34511e-06	-0.0145516	0.0961039	0.879648
rs7898615	T	G	0.273566	0.167966	0.0373586	8.87279e-06	-0.135143	0.0726917	0.0630086
rs11585893	A	G	0.350063	-0.0740746	0.0147633	1.79511e-06	0.0611989	0.0686326	0.37256
rs1340391	T	C	0.0982016	-0.0592004	0.0132244	6.73008e-06	-0.0232089	0.0970741	0.81104
rs17619981	T	G	0.025986	0.0880978	0.0187002	2.68683e-06	-0.29967	0.181368	0.0984782
rs66710942	T	C	0.276048	-0.0488038	0.0107412	5.8626e-06	0.0255616	0.0659068	0.698131
rs6795673	C	T	0.507568	0.0538565	0.0105251	3.37909e-07	0.0663499	0.0581024	0.253475
rs9507307	C	T	0.212646	0.0604456	0.0129128	2.12711e-06	0.111684	0.0755681	0.139427
rs17081797	A	G	0.20124	-0.0904325	0.0204253	3.34033e-06	0.0963979	0.0726566	0.184588
rs60954665	T	G	0.503963	0.049815	0.0110787	7.13181e-06	0.0348626	0.0578505	0.546753
rs62467127	C	T	0.168819	0.114108	0.0251983	3.25364e-06	0.0673278	0.0779112	0.3875
rs73952017	C	T	0.0397073	-0.0862164	0.0194354	8.45766e-06	-0.247624	0.172527	0.151208
rs78521377	C	T	0.0685837	0.124992	0.0274797	5.60673e-06	-0.121141	0.114735	0.291044
rs892686	A	G	0.76716	0.0514099	0.011136	3.96862e-06	0.0322302	0.068268	0.636845
rs11532348	C	T	0.105591	-0.103931	0.0226826	5.71189e-06	0.117833	0.106503	0.26856
rs12684609	T	C	0.315332	0.100827	0.0220366	6.10183e-06	0.0758613	0.0676996	0.262477
rs189356	G	A	0.154537	0.0781125	0.0171916	6.26297e-06	0.177899	0.0832931	0.0326934
rs213863	T	C	0.631585	0.0887412	0.0188377	2.34882e-06	-0.0818941	0.0598346	0.171101
rs28402691	T	C	0.407003	0.110695	0.0251199	9.55675e-06	-0.0108828	0.0643246	0.865651
rs305411	A	G	0.236873	0.129218	0.0264518	1.00907e-06	0.0857352	0.0744135	0.249261
rs3828477	G	T	0.493227	-0.0912179	0.019569	2.88975e-06	0.190443	0.0580673	0.0010392
rs74919520	G	A	0.0945333	0.125703	0.0276296	5.76328e-06	-0.0366856	0.0988103	0.710434
rs10810043	G	A	0.507399	-0.0515518	0.0115923	9.27428e-06	0.0862931	0.0657732	0.189527
rs11080344	C	T	0.681347	0.0516921	0.0113054	4.78696e-06	0.0558863	0.0621854	0.36881
rs13394391	C	T	0.0849185	-0.0709302	0.0150918	2.20318e-06	-0.0341772	0.105327	0.745569
rs178271	C	T	0.947017	-0.145257	0.0294239	7.81088e-07	0.278397	0.150029	0.0635082
rs7521171	A	G	0.690611	0.0596434	0.0129279	4.32245e-06	0.0223144	0.0659444	0.735076
rs8100692	T	C	0.516961	0.0577411	0.0113476	4.16457e-07	0.0543997	0.0584811	0.352262
rs12537781	T	C	0.134338	-0.055544	0.0125223	9.15145e-06	0.244178	0.0856886	0.00437754
rs13279148	G	A	0.0218159	0.0715309	0.0150878	2.25284e-06	-0.0787268	0.20832	0.705495
rs1899291	T	C	0.753699	-0.0697217	0.0150285	4.56688e-06	0.0289195	0.0678219	0.669814
rs3005511	G	A	0.5371	-0.0516127	0.0112852	5.28701e-06	0.0457573	0.057724	0.427958
rs345219	G	T	0.903749	0.0497368	0.0112621	8.80055e-06	0.0575354	0.10698	0.590705
rs3752849	G	A	0.0742115	0.163846	0.036608	7.68051e-06	-0.105866	0.116407	0.363111
rs4793307	C	T	0.075345	0.0574165	0.0122472	4.00691e-06	0.0086075	0.115709	0.940701
rs112205261	T	C	0.325702	-0.188618	0.0403613	3.34649e-06	-0.0755131	0.0643199	0.240385
rs13070736	A	C	0.432515	-0.121331	0.0272024	7.61921e-06	-0.0195303	0.0583275	0.737746
rs1784446	A	G	0.519506	-0.0907728	0.0198096	5.2313e-06	-0.105532	0.060398	0.0805898
rs2223081	A	G	0.434505	-0.102572	0.0221108	3.88893e-06	0.0355097	0.0584606	0.543578
rs2240838	G	A	0.479323	-0.0980582	0.0197653	7.36207e-07	-0.124714	0.0609732	0.040816
rs3851328	G	T	0.777518	0.107774	0.0236527	4.1759e-06	-0.0734951	0.0698237	0.292532
rs4985746	A	G	0.961805	-0.110522	0.0247653	5.71465e-06	0.0491626	0.171609	0.77451
rs6430926	T	C	0.333465	-0.0879736	0.0197127	8.37124e-06	-0.00105535	0.0621639	0.986455
rs1434153	G	A	0.53979	-0.0684526	0.0152443	6.85299e-06	-0.0427736	0.058696	0.466166
rs17804233	C	T	0.15419	0.0662914	0.0144203	4.58606e-06	0.0192725	0.0812689	0.812544
rs2901723	A	C	0.187398	-0.0641339	0.0144295	8.79468e-06	0.104982	0.0762084	0.168336
rs340991	A	G	0.386395	-0.0740482	0.0158891	3.74938e-06	0.0304218	0.0592943	0.607907
rs3804326	A	G	0.295233	0.14147	0.0336352	9.85281e-06	0.0453731	0.0631012	0.472108
rs45480394	T	G	0.0851138	-0.0687134	0.0151835	7.66161e-06	0.190317	0.10442	0.0683628
rs4697572	A	G	0.311651	-0.0810636	0.0163308	7.59347e-07	0.0172838	0.0667909	0.795809
rs61806970	C	T	0.00383248	0.142548	0.0320688	9.09411e-06	0.476868	0.471201	0.311524
rs622418	A	G	0.222985	-0.0668051	0.0143224	3.68154e-06	-0.107194	0.0695109	0.123043
rs6474512	C	A	0.219627	-0.067015	0.0143201	3.01544e-06	-0.0753861	0.0698785	0.280669
rs7221249	G	A	0.463847	-0.0839861	0.0142741	4.30953e-09	-0.0896992	0.0587765	0.126983
rs9590927	A	G	0.0492166	0.0646003	0.0143479	6.39043e-06	-0.0208973	0.134368	0.87641
rs1020520	T	G	0.532099	-0.0590705	0.0132929	8.88976e-06	-0.0379907	0.0581322	0.513419
rs10444197	A	G	0.825507	-0.0505823	0.0113455	5.98467e-06	0.0179611	0.0760848	0.813381
rs11052069	C	T	0.379466	-0.0477832	0.0107833	9.37951e-06	0.0308523	0.0636063	0.627641
rs11720857	C	T	0.239221	0.0630776	0.0144485	9.26254e-06	0.00569768	0.0715375	0.936519
rs12906958	C	T	0.282396	-0.0533159	0.0115935	4.348e-06	-0.0267566	0.064181	0.676756
rs17159861	C	T	0.129176	0.0962228	0.0168388	1.03786e-08	-0.0512266	0.0884667	0.562555
rs2644213	A	G	0.662802	-0.0538845	0.0121245	9.85644e-06	0.0658582	0.0610871	0.280988
rs4076415	G	T	0.86878	-0.0515152	0.0110294	1.98976e-06	-0.203641	0.0937771	0.0298903
rs62024432	C	T	0.121378	-0.0769698	0.0172101	7.50205e-06	-0.0419581	0.0899218	0.640782
rs6762473	A	C	0.518865	-0.0521584	0.0112353	4.26108e-06	-0.0940939	0.0575271	0.101914
rs9648214	T	C	0.218674	-0.0828719	0.016431	2.52029e-07	-0.128883	0.0727807	0.0765861
rs11730852	A	C	0.839609	-0.0877679	0.0197674	5.93636e-06	0.013532	0.0839819	0.871991
rs182318	G	A	0.254469	-0.0824941	0.0195615	8.39827e-06	0.182817	0.0664509	0.00593841
rs2200429	A	G	0.215971	-0.0888825	0.0198479	5.29724e-06	-0.0180442	0.0709903	0.799358
rs265534	T	G	0.0297051	-0.0563756	0.0120127	2.26757e-06	-0.0635914	0.174078	0.714885
rs4583233	A	C	0.171397	0.0670205	0.0128122	2.83851e-07	0.180646	0.0857819	0.0352152
rs6923695	T	G	0.0017398	0.103268	0.0229525	4.87405e-06	-1.02136	0.703345	0.146462
rs12964517	G	A	0.0725931	0.0587198	0.0123453	2.07501e-06	-0.0687026	0.110023	0.53234
rs13082419	C	T	0.019243	-0.0715522	0.016137	9.55983e-06	0.333563	0.208743	0.110053
rs16884680	G	T	0.149271	-0.0906428	0.0191909	1.73968e-06	0.0278904	0.0805332	0.7291
rs35179274	C	T	0.0860329	-0.0627263	0.013786	5.75798e-06	0.0146091	0.102978	0.887185
rs3809430	T	C	0.407929	-0.0548171	0.0118426	3.5532e-06	-0.0655844	0.0588806	0.265342
rs66746423	C	T	0.0311711	0.0751501	0.0164978	6.11139e-06	0.0285129	0.168699	0.865784
rs6704822	G	A	0.879706	-0.0739179	0.0166705	6.62232e-06	0.120636	0.0889855	0.1752
rs72783037	C	A	0.00101811	0.0658926	0.0143747	6.54757e-06	0.650081	0.919571	0.479604
rs73615400	T	C	0.29829	-0.0956303	0.0193428	9.53608e-07	0.0735533	0.0674185	0.275275
rs876734	T	C	0.562976	0.0618696	0.0132532	2.88908e-06	0.0328748	0.0632103	0.603004
rs9316536	T	G	0.335803	-0.0817111	0.0183121	7.8352e-06	-0.0235964	0.0714438	0.741189
rs10917203	A	C	0.388142	0.0612633	0.0130917	3.15152e-06	-0.0210986	0.0609572	0.729251
rs13239072	G	A	0.152152	0.0687427	0.0142728	1.81782e-06	0.0600385	0.0823974	0.466218
rs1999224	G	T	0.0762391	-0.0949051	0.0203503	3.75491e-06	0.0247639	0.111022	0.823493
rs2012708	G	A	0.230745	-0.0573202	0.0126905	6.52544e-06	0.0494227	0.0694924	0.476963
rs2213117	T	G	0.246461	0.0877797	0.0189012	4.21328e-06	-0.144641	0.0759764	0.0569416
rs11126423	T	C	0.501902	-0.0904399	0.0196301	5.91248e-06	0.0232207	0.064366	0.718279
rs11736617	G	A	0.337818	-0.0759493	0.0172101	9.02049e-06	-0.0654823	0.0608806	0.282113
rs12812672	T	C	0.0176294	-0.096065	0.020828	2.55806e-06	0.0125127	0.219401	0.95452
rs149302	T	C	0.406074	-0.0645635	0.0143225	7.48187e-06	-0.0589098	0.0595465	0.322513
rs16840310	G	A	0.372308	0.0608052	0.0122149	6.75118e-07	-0.128039	0.0597784	0.0322025
rs16940167	C	T	0.373382	0.0732552	0.0159898	3.90841e-06	-0.0613046	0.0598461	0.30566
rs17156849	G	A	0.119653	-0.112891	0.0245292	4.1917e-06	0.101522	0.0892327	0.255239
rs62200412	C	T	0.396806	-0.0800851	0.0163834	5.80216e-07	0.129476	0.0661203	0.0502077
rs739451	C	T	0.0524442	0.0649589	0.0147534	7.87807e-06	0.194352	0.133211	0.144572
rs9276029	A	G	0.00995308	-0.0811384	0.0185669	8.92771e-06	-0.0692257	0.294885	0.814399
rs1031599	T	G	0.608745	0.078627	0.0175644	6.31379e-06	-0.134614	0.0595599	0.0238122
rs12566975	T	C	0.42455	-0.0468097	0.0105787	9.57194e-06	0.0535414	0.0585528	0.3605
rs1528479	A	G	0.69266	0.0497799	0.0111919	9.63984e-06	-0.0201331	0.0670068	0.763823
rs1997204	C	T	0.999353	0.108075	0.0242022	5.97077e-06	-0.263302	1.12158	0.814395
rs2385421	A	G	0.153589	0.0746186	0.0180734	7.13724e-06	0.0826857	0.0821648	0.314252
rs3821998	C	A	0.129909	-0.0864066	0.0192519	6.72048e-06	-0.00972515	0.0866887	0.910677
rs4738679	A	G	0.815297	0.0520267	0.011404	4.41754e-06	0.020401	0.076376	0.789383
rs6112314	A	C	0.552096	-0.0561715	0.0108174	2.43215e-07	-0.0987006	0.0579186	0.0883568
rs615997	T	C	0.808016	0.0511752	0.0106491	2.0268e-06	0.0443034	0.0740606	0.549704
rs72829893	G	T	0.0191497	0.117472	0.0268103	5.57763e-06	0.0381975	0.22759	0.866713
rs78068103	A	G	0.59833	0.0886199	0.0194248	3.66522e-06	-0.0452043	0.0682531	0.507776
rs789029	C	T	0.297469	-0.0641288	0.0137974	3.75327e-06	0.0131106	0.0657762	0.842012
rs10952110	G	T	0.742218	0.0487709	0.0109614	9.08113e-06	0.0702129	0.0690147	0.308981
rs11263806	A	G	0.160976	-0.0524615	0.0116758	5.06512e-06	-0.0459319	0.0790778	0.561345
rs160061	G	A	0.494971	-0.0513831	0.0108094	2.12197e-06	-0.0204161	0.0589126	0.72893
rs28540839	A	C	0.211211	0.0508285	0.0110591	9.34329e-06	0.066704	0.0758578	0.379222
rs2880566	T	C	0.128559	0.0599578	0.0134693	5.61423e-06	-0.0579139	0.0899649	0.519745
rs4955932	T	C	0.297898	-0.0492283	0.0109388	7.05424e-06	0.0165923	0.0632471	0.793058
rs59805249	T	C	0.269777	0.0936162	0.0207982	9.45388e-06	0.125531	0.0666346	0.0595813
rs68104925	T	C	0.215413	-0.0549104	0.0115385	2.36777e-06	0.0602106	0.071239	0.398004
rs7073658	G	T	0.521987	0.0499621	0.0109693	5.26914e-06	-0.00901615	0.0586193	0.877761
rs7616165	G	T	0.0640846	-0.230542	0.0483465	2.77389e-06	0.0695047	0.121854	0.568412
rs7832116	A	G	0.275487	-0.0714756	0.0151703	3.57084e-06	0.0649216	0.0675418	0.336448
rs954878	A	G	0.385387	-0.0520656	0.0109082	1.78201e-06	-0.0679727	0.0598415	0.256008
rs10202904	G	T	0.119513	0.112811	0.0239106	3.08546e-06	-0.0208567	0.0898025	0.816343
rs1334944	T	C	0.397189	0.115197	0.0255492	7.61377e-06	0.0947445	0.0590915	0.108857
rs4802933	G	A	0.736075	0.135628	0.0308139	9.73823e-06	0.0959187	0.0653693	0.142285
rs76029318	T	C	0.129578	0.222849	0.0454319	1.07552e-06	0.00519043	0.0912765	0.954653
rs894996	C	A	0.0336188	0.214213	0.0456045	3.81566e-06	0.086237	0.156768	0.582255
rs4236095	A	G	0.935443	-0.0761961	0.0157042	1.93143e-06	-0.0270568	0.11761	0.818049
rs60884758	C	T	0.241152	-0.0702667	0.0142249	5.7069e-07	-0.0329045	0.0688454	0.632687
rs6657302	T	C	0.0473997	-0.10452	0.0225521	9.75708e-06	-0.0437179	0.135172	0.746373
rs10899911	A	G	0.409133	-0.0717102	0.0148151	1.15271e-06	0.00197422	0.0588007	0.973216
rs11715853	G	A	0.262361	-0.0662952	0.0146114	6.22917e-06	-0.0676016	0.0692841	0.329205
rs2090816	C	A	0.918301	-0.0840967	0.0177315	2.89714e-06	0.0816733	0.110738	0.460798
rs2387977	T	C	0.097085	-0.0681778	0.0134756	5.38481e-07	0.0428934	0.103291	0.677946
rs6809952	G	A	0.415124	-0.0684957	0.0150892	8.13355e-06	2.18788e-05	0.0632636	0.999724
rs6828768	C	T	0.507935	0.0636852	0.0132645	1.78328e-06	0.021925	0.057717	0.704041
rs7303158	C	T	0.2801	0.0646859	0.0134256	1.32776e-06	-0.0600911	0.0647741	0.353562
rs7311004	C	T	0.876025	0.0617522	0.0136438	5.92052e-06	-0.140969	0.0877993	0.108366
rs7572229	A	G	0.334978	-0.066273	0.0132736	6.31699e-07	0.0957384	0.0613114	0.118403
rs78383039	T	C	0.216596	-0.146315	0.0297119	1.57438e-06	-0.0801151	0.0735439	0.276
rs8039785	G	T	0.278538	-0.0618345	0.0133	3.62093e-06	0.0414553	0.0682848	0.543788
rs823424	G	A	0.25715	-0.0713448	0.0156958	4.95291e-06	-0.0367764	0.0662361	0.578735
rs10031059	C	T	0.642748	0.121167	0.0225844	1.23637e-07	0.0510574	0.0620737	0.410776
rs11001941	G	A	0.0681638	-0.195611	0.0392217	1.32859e-06	-0.0360965	0.114281	0.752111
rs2054133	A	G	0.276791	-0.0895433	0.0188332	2.14166e-06	-0.03127	0.0646864	0.628805
rs413827	G	A	0.0351254	0.110229	0.0237523	3.30088e-06	0.0491347	0.155944	0.752702
rs5770862	T	C	0.214142	0.162018	0.0356813	3.21959e-06	-0.0743713	0.0718074	0.30034
rs6918730	A	G	0.927545	-0.135311	0.0289742	1.14731e-06	-0.03393	0.11852	0.774663
rs7033353	G	T	0.145461	-0.090152	0.018995	2.21958e-06	-0.117919	0.0821174	0.151007
rs12124567	A	G	0.153634	-0.121281	0.0275017	9.48986e-06	-0.187284	0.0899214	0.0372735
rs12195431	T	C	0.0770189	0.196528	0.0442322	8.72811e-06	-0.0194832	0.108116	0.856991
rs2240542	C	T	0.422216	0.12085	0.0261776	4.8415e-06	0.0634935	0.0586297	0.278828
rs430270	A	C	0.521597	0.139155	0.0297055	2.86847e-06	0.0581815	0.0604637	0.335922
rs57404562	C	A	0.215609	0.155486	0.0316057	6.2157e-07	-0.0335373	0.0700305	0.632013
rs79263163	A	C	0.1808	-0.143982	0.031501	7.51052e-06	0.0691948	0.0746196	0.353771
rs9426434	T	C	0.260294	-0.123657	0.0278514	9.71717e-06	-0.102512	0.0685615	0.134866
rs9608249	A	G	0.161072	-0.158213	0.0336317	2.06685e-06	0.0908541	0.0835348	0.276763
rs9959718	G	A	0.392602	0.133012	0.0275361	1.9006e-06	-0.0552185	0.0595293	0.353623
rs11221428	T	C	0.0567189	-0.0726779	0.0158263	6.48649e-06	-0.049697	0.126279	0.693913
rs16843578	C	T	0.312748	-0.0875276	0.0196779	5.08124e-06	0.0510199	0.0622269	0.412272
rs34302036	G	A	0.420139	-0.0550261	0.0120835	5.87665e-06	-0.0203045	0.058801	0.729862
rs61841503	G	A	0.0152768	0.092888	0.0171454	3.99595e-08	-0.0480157	0.233734	0.837237
rs62504452	A	G	0.175532	-0.0710048	0.0156654	4.65833e-06	-0.0330435	0.0791191	0.676208
rs7109293	A	G	0.24304	0.0919112	0.0205738	6.98361e-06	-0.0937102	0.0687391	0.172796
rs75200530	T	G	0.0467139	-0.190644	0.0421065	5.06559e-06	-0.199147	0.140142	0.155306
rs9389266	T	G	0.255771	0.0722815	0.0162353	9.38469e-06	-0.182139	0.0663679	0.00606234
rs9567264	C	T	0.619889	0.0580018	0.0127495	5.75692e-06	-0.084484	0.0615228	0.169686
rs11586410	G	A	0.344026	-0.0863422	0.0169937	3.66277e-07	0.0120562	0.067558	0.858364
rs12642039	C	T	0.568143	0.0553003	0.0119397	3.43005e-06	0.0385594	0.05886	0.5124
rs12731	A	G	0.610433	-0.0527684	0.0115053	4.87237e-06	-0.0490354	0.05949	0.409791
rs13087692	G	T	0.913654	-0.0574623	0.012594	8.69221e-06	-0.35613	0.109226	0.00111224
rs136761	A	G	0.440483	0.0587521	0.0119155	8.15192e-07	-0.0109279	0.0607293	0.857196
rs4814689	C	T	0.139463	-0.1083	0.0230708	4.55187e-06	-0.0884539	0.0831084	0.287185
rs5994253	A	G	0.287071	-0.0811302	0.0157621	2.35185e-07	0.0401461	0.0637939	0.529147
rs6681678	T	C	0.912071	0.100174	0.024	9.0494e-06	-0.11206	0.10506	0.286138
rs7573569	T	C	0.0432174	0.107739	0.0233638	3.23139e-06	0.0438197	0.142446	0.75837
rs113006825	T	C	0.121815	-0.0928893	0.0208035	7.97701e-06	0.0304176	0.0956546	0.750488
rs12508214	C	T	0.481247	-0.0774649	0.0168937	4.75488e-06	0.00400644	0.0579135	0.944847
rs1550196	A	G	0.519994	-0.130842	0.0262478	1.13287e-06	-0.0131161	0.0630639	0.835243
rs2058609	G	A	0.787844	-0.0816464	0.017472	3.12486e-06	-0.0225489	0.0723277	0.755223
rs2192926	A	G	0.273424	-0.089048	0.0192989	4.87742e-06	0.109032	0.0647692	0.0922996
rs4079028	C	T	0.143736	0.0915623	0.019936	3.28246e-06	-0.126774	0.082838	0.125923
rs4708333	T	G	0.294247	-0.084033	0.0174757	1.56246e-06	0.0605966	0.0645344	0.347739
rs6952765	G	A	0.111099	0.0732099	0.0166777	8.13055e-06	0.0543997	0.0929315	0.558295
rs78410648	A	G	0.238725	0.120989	0.0277317	9.67208e-06	-0.0393586	0.0686286	0.566306
rs9558661	T	C	0.367711	-0.0897823	0.0200739	7.00842e-06	-0.0488698	0.059628	0.412457
rs10495392	T	C	0.929946	0.082486	0.0187194	9.96323e-06	-0.0985668	0.124673	0.429176
rs10791168	G	A	0.85094	0.0664624	0.0150069	9.7618e-06	-0.00903463	0.0821299	0.912406
rs10941294	C	T	0.153573	-0.122057	0.0260017	2.39701e-06	0.122105	0.0812048	0.132667
rs12638134	T	G	0.467688	0.0582548	0.0119657	1.21143e-06	0.0462617	0.0579956	0.425058
rs34402072	C	T	0.120709	-0.0688023	0.0156083	9.80438e-06	-0.0531146	0.0896235	0.55342
rs72809222	T	C	0.0967738	0.0671775	0.0139838	2.4119e-06	-0.113639	0.0975105	0.243854
rs73186226	G	A	0.00434278	-0.0993852	0.0216819	6.71754e-06	0.0603056	0.435564	0.889882
rs853612	A	G	0.793036	-0.0528257	0.0119367	9.75461e-06	0.116715	0.0729533	0.109631
rs995642	C	T	0.656113	0.060048	0.0126417	1.90222e-06	-0.0367028	0.0607991	0.546061
rs12406309	A	C	0.402337	-0.063193	0.0142275	9.78949e-06	-0.044696	0.0586772	0.446223
rs1819812	G	T	0.115886	0.0842356	0.0184893	5.28433e-06	-0.0216443	0.103081	0.833688
rs2368224	T	G	0.234008	0.199648	0.0438453	3.62928e-06	0.129785	0.0681771	0.0569574
rs2846589	T	G	0.584922	-0.0522093	0.0116382	7.58892e-06	0.00183544	0.0621468	0.976439
rs2997412	G	A	0.816986	0.0568439	0.0122325	4.22114e-06	-0.0392827	0.0781555	0.615229
rs4400279	A	G	0.202427	0.0546114	0.0120077	5.79923e-06	0.0911462	0.0724077	0.208106
rs55707116	C	A	0.174953	0.0865522	0.0189141	8.0059e-06	-0.0308265	0.0760036	0.685042
rs58681734	A	G	0.0726738	0.0723875	0.0160787	4.18177e-06	-0.0354139	0.109409	0.746177
rs61791565	T	C	0.35597	-0.0523503	0.0117119	6.78938e-06	-0.0391615	0.0619462	0.527265
rs11597105	A	G	0.147861	0.114673	0.0250653	6.94864e-06	-0.0227722	0.0830645	0.783969
rs11864644	T	C	0.139844	-0.139804	0.0318253	5.00876e-06	-0.0531675	0.0830763	0.522183
rs12136548	C	T	0.0977851	0.0901946	0.0196476	3.09628e-06	-0.165369	0.0964496	0.0864251
rs12989336	G	A	0.196531	-0.0846861	0.0187936	7.11803e-06	-0.0400154	0.0727907	0.582503
rs13163520	G	A	0.21144	-0.127377	0.0233883	5.61009e-08	-0.045393	0.075189	0.546031
rs2909242	A	C	0.379638	0.0909965	0.018351	7.40952e-07	0.130654	0.0598013	0.0289028
rs3124783	G	A	0.691043	0.11599	0.0249099	2.6652e-06	0.0779545	0.0626609	0.213474
rs4388134	T	C	0.712534	0.0904997	0.0203544	9.11633e-06	0.0257881	0.0661498	0.696652
rs934940	A	C	0.135382	-0.105045	0.0229588	2.73703e-06	0.0695756	0.0945581	0.461854
rs9872758	T	C	0.650319	0.0849233	0.0176643	1.66027e-06	0.0878745	0.0628661	0.162172
rs10904297	A	G	0.515673	-0.167804	0.0389812	2.68714e-06	0.141309	0.058958	0.0165402
rs10967781	C	A	0.178909	0.0507994	0.0113322	8.36874e-06	-0.12176	0.0779852	0.118447
rs12434631	A	G	0.396541	0.074697	0.0153401	2.77249e-06	0.192518	0.0662387	0.00365578
rs1475330	C	T	0.550681	-0.0523492	0.01182	8.1343e-06	0.00188315	0.0646949	0.976778
rs4073731	T	C	0.557463	0.0651948	0.0142221	4.05247e-06	0.0819215	0.0584963	0.161377
rs8080469	G	A	0.812418	0.0490727	0.0107036	3.49526e-06	-0.0666376	0.0750113	0.374343
rs8141465	G	A	0.181905	-0.0480778	0.0107442	9.64828e-06	-0.131706	0.0769264	0.086878
rs2371572	A	C	0.799266	0.127349	0.0250862	4.46355e-07	-0.0639109	0.0724257	0.377542
rs41816	A	G	0.204022	0.132201	0.0291087	8.39363e-06	-0.0545286	0.076533	0.476164
rs4600608	G	A	0.629428	0.137152	0.0301702	4.94846e-06	-0.113397	0.0680664	0.0957172
rs56203279	T	C	0.286647	-0.124045	0.0269115	3.71997e-06	0.0289817	0.0642811	0.652091
rs10065321	T	C	0.467369	-0.0512828	0.0108105	2.10155e-06	-0.00857961	0.0578815	0.882163
rs10497836	T	C	0.373688	0.0524065	0.0118697	8.37954e-06	-0.00746485	0.0604402	0.901705
rs12590825	C	A	0.497223	-0.0525287	0.0109942	2.07888e-06	0.050138	0.0581033	0.388186
rs1667315	G	A	0.497891	0.0485017	0.0107452	6.7214e-06	-0.0647646	0.0581767	0.265605
rs2114677	C	T	0.0161099	-0.104176	0.0230829	2.71725e-06	0.401765	0.233276	0.0850198
rs3761728	G	T	0.342622	0.0543458	0.0118866	3.8675e-06	-0.0836799	0.0650574	0.198357
rs4347804	G	A	0.886129	-0.166063	0.0357483	2.18404e-06	-0.0636311	0.0911021	0.48489
rs6555306	C	T	0.810326	0.0740777	0.0155463	2.80666e-06	-0.0524628	0.0752538	0.485712
rs75158211	T	C	0.126078	-0.072343	0.015933	7.5216e-06	-0.103412	0.0883698	0.241912
rs76528319	G	T	0.102558	-0.143279	0.0310662	7.41396e-06	0.00404975	0.0969553	0.966683
rs1883097	C	T	0.106	0.226399	0.0454642	4.15786e-07	-0.00826616	0.0988427	0.933351
rs2569953	C	A	0.386348	0.0775591	0.0174641	8.95014e-06	0.0205431	0.0598438	0.73139
rs2872237	A	C	0.603128	0.0814505	0.0175943	3.97137e-06	0.0870422	0.059586	0.144075
rs58405430	G	T	0.0017635	0.134617	0.0301177	7.93707e-06	0.662005	0.767093	0.388135
rs7184125	T	C	0.134383	0.091256	0.0205493	8.48106e-06	0.153035	0.0870588	0.0787753
rs1563175	A	C	0.838669	0.0923834	0.0202157	5.53847e-06	0.133073	0.0783721	0.0895138
rs17012738	T	G	0.282526	0.0903417	0.0200239	7.24169e-06	-0.0472433	0.0643254	0.462679
rs17096874	C	T	0.194505	-0.126337	0.0268919	2.86029e-06	0.105716	0.078096	0.175843
rs4244069	A	G	0.943469	0.146775	0.0326594	9.81206e-06	-0.0550936	0.124222	0.657397
rs712981	A	C	0.506047	0.10076	0.0202902	6.83109e-07	-0.0265418	0.0580332	0.647415
rs816292	T	C	0.254253	-0.113003	0.02204	2.6404e-07	-0.0156933	0.0662716	0.81281
rs9299345	T	C	0.208115	-0.1364	0.0302372	8.04304e-06	0.05127	0.0712645	0.471874
rs10150232	A	G	0.235054	0.0567088	0.0124877	6.67667e-06	-0.0870267	0.0707292	0.21854
rs11018566	A	G	0.170245	-0.156465	0.0366032	6.13705e-06	-0.164157	0.0833359	0.0488585
rs1431492	C	T	0.28245	-0.0654996	0.0146188	7.35563e-06	-0.081592	0.0658952	0.215638
rs17734739	T	C	0.00341052	0.0660052	0.014908	7.4278e-06	-0.453724	0.541992	0.402513
rs4669806	G	T	0.425685	0.0576389	0.0122994	2.42058e-06	0.00988928	0.0583274	0.865366
rs6494922	A	G	0.138173	0.0903106	0.0202257	6.62369e-06	0.0925126	0.0859571	0.281809
rs6563550	T	C	0.358673	0.0877135	0.0176745	2.34515e-07	-0.0104642	0.0601516	0.861894
rs7155595	C	A	0.0914887	0.0539336	0.0118903	7.54988e-06	0.0422401	0.101925	0.678564
rs9347879	T	C	0.368514	0.050618	0.011049	4.22328e-06	-0.0181855	0.0597497	0.760853
rs11155559	T	C	0.0573673	0.0956023	0.0212961	8.91908e-06	0.156274	0.126279	0.215893
rs113258194	A	G	0.0782605	0.098992	0.0214121	7.31122e-06	0.0833958	0.109559	0.446541
rs12909713	C	T	0.188696	-0.0550716	0.0120039	4.94527e-06	-0.0926785	0.0751321	0.217374
rs199035	G	A	0.430011	0.0559495	0.0119716	3.00296e-06	-0.0108873	0.0591193	0.853889
rs62251337	G	A	0.85419	0.0690763	0.0149374	4.2416e-06	0.0504379	0.0820041	0.538512
rs76181748	C	T	0.115449	-0.0778559	0.017164	6.77657e-06	-0.0427345	0.0934486	0.647453
rs79795328	A	G	0.0163752	-0.0818645	0.0176441	4.23302e-06	-0.0110699	0.226686	0.961052
rs12022129	A	G	0.400667	-0.0619356	0.0138937	7.9965e-06	0.0312475	0.0606317	0.606298
rs2686790	C	T	0.590864	-0.070741	0.0157926	7.49894e-06	0.102906	0.0587779	0.0799871
rs540489	T	G	0.379246	-0.0637641	0.0138746	5.19457e-06	0.0359497	0.0637769	0.572973
rs55888705	A	G	0.332916	0.0546319	0.0121139	6.67022e-06	0.0411414	0.0642685	0.522076
rs5746486	T	C	0.469042	-0.0536216	0.0120801	8.99953e-06	-0.0535626	0.0578342	0.354373
rs62181700	G	A	0.274564	-0.0624643	0.0131205	2.17245e-06	0.167906	0.0653356	0.0101726
rs7322849	T	C	0.44152	0.112428	0.0201813	1.08368e-08	0.0400608	0.0583858	0.492626
rs73797465	T	G	0.105864	-0.0953566	0.0209236	4.38157e-06	0.0830666	0.0975539	0.394495
rs857444	C	T	0.306365	0.0558234	0.0121219	3.571e-06	0.0367065	0.0648723	0.571512
rs10090365	G	A	0.413795	0.0834413	0.0180989	4.17311e-06	0.0599726	0.0623857	0.336391
rs10108780	A	G	0.361912	-0.092834	0.0199807	3.64083e-06	0.0411695	0.0638923	0.519344
rs10809135	C	T	0.597474	-0.0834858	0.0182426	5.4718e-06	0.0492423	0.0663651	0.458093
rs4294381	C	T	0.882355	-0.112197	0.023186	1.36848e-06	0.0852201	0.0893554	0.340225
rs4678258	T	C	0.1122	0.0986136	0.0215646	5.53184e-06	-0.0924875	0.0930818	0.32041
rs6489992	A	G	0.158485	-0.0840437	0.0187031	7.88787e-06	-0.0820654	0.0800512	0.305287
rs6494306	A	G	0.327002	-0.0969304	0.0214221	5.80056e-06	-0.0541351	0.0613083	0.377238
rs7400877	C	T	0.647368	0.0951085	0.0212799	9.29458e-06	-0.00754267	0.060674	0.901066
rs830151	A	G	0.924418	-0.194561	0.0347932	4.25608e-08	-0.161015	0.118606	0.174604
rs9973954	G	A	0.0871278	-0.0892075	0.0195401	5.94799e-06	0.18055	0.102353	0.0777338
rs10890671	C	T	0.370944	0.0537401	0.0118848	6.52139e-06	0.015668	0.0599795	0.79392
rs11597285	G	T	0.0813794	-0.0537947	0.0120548	9.37605e-06	0.0252965	0.107263	0.813559
rs1496626	T	C	0.286868	-0.0722307	0.01616	6.78172e-06	0.175669	0.0699034	0.0119704
rs2103510	G	A	0.220501	0.0786551	0.0168217	2.42477e-06	-0.0107558	0.0704295	0.878621
rs62448871	C	A	0.294345	-0.0540309	0.0120324	6.7825e-06	-0.0166753	0.064286	0.795332
rs73052258	G	A	0.0687815	0.0930178	0.0202658	1.71581e-06	-0.102439	0.118222	0.386219
rs9541268	C	A	0.0216135	0.09597	0.0197312	8.79427e-07	0.236962	0.205015	0.247752
rs10070053	A	G	0.0202622	0.0594312	0.0135375	7.64874e-06	-0.148113	0.22997	0.519539
rs12634070	T	C	0.242702	0.0736486	0.0164921	9.95108e-06	0.00397124	0.0674316	0.953038
rs2482516	C	T	0.156667	0.0754415	0.0164619	4.72335e-06	0.118403	0.0799207	0.138472
rs35890118	A	G	0.316291	-0.066536	0.0147661	8.25962e-06	0.0115155	0.0633987	0.855868
rs61823518	A	C	0.130405	-0.0955381	0.0215724	6.68252e-06	0.107248	0.0921038	0.244251
rs6677933	C	T	0.0887874	-0.0804405	0.0164216	1.185e-06	0.00623313	0.102655	0.951583
rs72680320	T	C	0.0366676	-0.0649382	0.013919	2.27117e-06	-0.0770404	0.151582	0.611284
rs9426473	A	G	0.166477	0.0727361	0.0161662	6.30681e-06	-0.0297198	0.0765828	0.697962
rs112893842	T	C	0.266526	0.11381	0.0232806	1.44534e-06	0.0213248	0.067782	0.753059
rs1582238	C	T	0.149983	-0.0805036	0.0167257	1.56776e-06	0.174449	0.0811658	0.0316111
rs2892880	G	A	0.226061	0.0817755	0.0181686	6.82889e-06	0.0154165	0.0699384	0.825537
rs4344384	T	G	0.407753	-0.0715978	0.0156309	4.83237e-06	0.0489753	0.0599745	0.414156
rs9608282	T	G	0.0699336	0.142939	0.0299793	2.52046e-06	0.269825	0.131997	0.0409364
rs12031543	T	C	0.260127	-0.127185	0.0281887	6.54757e-06	0.137962	0.0711455	0.0524832
rs13066142	G	A	0.0910873	0.119141	0.0250891	3.78669e-06	-0.113325	0.10098	0.261752
rs2032031	G	A	0.79111	0.0654931	0.0148681	9.14282e-06	-0.0899768	0.0758151	0.235309
rs2456226	A	C	0.554633	0.0854927	0.0172749	8.5487e-07	-0.030129	0.0588308	0.608559
rs2853179	T	C	0.636739	-0.0811971	0.0174234	2.42438e-06	0.0277304	0.0611661	0.650288
rs4797774	A	G	0.977004	-0.212582	0.0470044	5.64313e-06	-0.093234	0.197927	0.637602
rs6580353	T	C	0.219502	0.0770979	0.0169735	4.93856e-06	0.0172341	0.0696199	0.804486
rs72647089	T	G	0.0510921	-0.106594	0.0239337	8.29755e-06	-0.0887077	0.131582	0.500208
rs10923018	G	A	0.84043	0.0726438	0.0160924	6.79548e-06	-0.0108054	0.0786769	0.890763
rs11637981	T	G	0.397421	0.073258	0.0160888	5.43676e-06	0.0896126	0.0605278	0.138734
rs13025464	C	T	0.421704	0.0737077	0.0163786	6.96835e-06	0.00187734	0.058341	0.974329
rs139749	C	T	0.643774	-0.0845439	0.0171791	8.58836e-07	-0.0627164	0.0638179	0.325735
rs16891896	G	A	0.151038	-0.174787	0.0390573	2.38122e-06	0.110096	0.0804475	0.171143
rs17519472	C	T	0.14817	0.107804	0.0233984	4.7036e-06	0.0170032	0.0806902	0.833104
rs209813	G	A	0.0472936	-0.103488	0.0236391	9.23145e-06	-0.294325	0.141368	0.0373448
rs2116427	A	G	0.287902	0.0911461	0.0182353	4.67369e-07	-0.00760359	0.0635959	0.904831
rs2817174	C	T	0.542633	-0.0734306	0.0163687	7.86955e-06	-0.065529	0.0579678	0.258292
rs57340348	T	C	0.0786508	-0.0979429	0.0212166	4.93276e-06	0.0654102	0.108254	0.54569
rs606117	G	A	0.957268	-0.0833243	0.018056	4.81637e-06	0.116105	0.142596	0.415518
rs6676699	T	G	0.682404	0.0888124	0.0196447	6.37984e-06	0.0128129	0.0628713	0.838513
rs7000472	G	A	0.667486	0.0762282	0.016523	4.06846e-06	-0.00106001	0.0642281	0.986832
rs72836424	C	T	0.0987287	-0.139825	0.030069	2.62126e-06	-0.0384433	0.102247	0.706929
rs73139629	A	C	0.0606399	-0.115098	0.0247909	5.36204e-06	0.119108	0.138601	0.390142
rs12049454	T	C	0.475601	-0.0647298	0.0134065	1.17379e-06	-0.0115355	0.0581363	0.842716
rs1426266	C	T	0.263429	0.0665521	0.0137151	1.24934e-06	0.0733244	0.0653585	0.261914
rs3842897	G	A	0.238951	-0.112639	0.0242751	5.19709e-06	-0.17035	0.0684098	0.0127691
rs62414802	C	T	0.051952	-0.0611904	0.013457	4.29181e-06	-0.0693405	0.138388	0.61633
rs7119679	G	A	0.635764	-0.0809085	0.0174782	3.52493e-06	-0.038447	0.0668299	0.56509
rs76463770	A	G	0.0254325	0.19313	0.0419866	3.77477e-06	-0.20993	0.184545	0.255307
rs13412653	A	C	0.568243	0.107597	0.0239228	8.61133e-06	0.0690605	0.0584605	0.237476
rs16955299	G	A	0.360869	-0.196423	0.0433538	6.37016e-06	-0.0133936	0.0600622	0.823539
rs35042269	C	A	0.0740008	-0.180293	0.0403296	8.10849e-06	0.235799	0.118588	0.0467692
rs3765837	T	G	0.045389	-0.190729	0.0433608	7.16902e-06	0.254617	0.155847	0.102308
rs4596722	G	A	0.612406	-0.102908	0.0231571	9.0567e-06	-0.0323393	0.0595832	0.587296
rs61934597	C	T	0.185692	-0.172495	0.0388567	8.36681e-06	-0.0828241	0.07644	0.278579
rs71545975	A	G	0.0400417	-0.153972	0.0338918	7.03947e-06	0.335276	0.145571	0.0212687
rs72714787	C	A	0.116349	0.181405	0.0377102	1.42889e-06	0.0825499	0.0933526	0.376545
rs7294633	T	C	0.567714	-0.12867	0.0249946	3.43764e-07	0.0105851	0.0583537	0.856057
rs768830	A	G	0.898039	-0.149852	0.0333315	7.75586e-06	-0.191787	0.105675	0.0695441
rs12127733	G	A	0.11555	0.115182	0.0246006	3.10592e-06	-0.0242826	0.0910066	0.789605
rs12208226	C	A	0.0222472	-0.154739	0.0340372	9.74833e-06	-0.0264115	0.198637	0.894222
rs12863463	G	A	0.00850447	-0.156365	0.0345372	6.03976e-06	-0.0427205	0.315998	0.89246
rs17067076	G	A	0.431608	-0.154631	0.0352194	5.61203e-06	0.00835313	0.0597074	0.888738
rs1929743	T	C	0.28096	0.0837206	0.0190318	9.05503e-06	0.0118575	0.0642893	0.853669
rs3756315	A	G	0.395485	-0.0883469	0.0188397	3.32583e-06	-0.0572014	0.0595947	0.337136
rs6116753	G	A	0.237189	0.0994748	0.0209139	2.92247e-06	-0.112593	0.0710846	0.113211
rs2050911	G	A	0.181694	0.0751466	0.0153934	1.10647e-06	0.167135	0.0751675	0.0261824
rs2371284	C	T	0.85087	0.0761893	0.0170127	7.55962e-06	0.0310227	0.0936187	0.740362
rs437876	T	C	0.857075	0.0784637	0.0144768	7.16556e-08	0.0461054	0.0829208	0.5782
rs4981345	T	C	0.338237	-0.0681973	0.0149831	6.08597e-06	-0.115003	0.0698698	0.0997723
rs573933	T	C	0.168222	-0.107898	0.0232346	3.10506e-06	-0.0757181	0.0771221	0.326201
rs62496417	T	G	0.173716	-0.0748504	0.0165681	5.87503e-06	-0.10356	0.0773012	0.180344
rs7341608	T	C	0.038666	-0.0784757	0.0177648	9.48135e-06	-0.137032	0.150328	0.362005
rs78848836	A	G	0.0985304	-0.118868	0.0259753	3.38174e-06	-0.0519266	0.106405	0.625543
rs9403580	C	T	0.457186	0.107801	0.0229777	3.46785e-06	-0.0171479	0.0589774	0.771241
rs10741777	T	C	0.455812	-0.0973842	0.0194791	7.68652e-07	-0.0414621	0.0607071	0.494616
rs10793103	T	C	0.258088	-0.0974344	0.0181279	9.34932e-08	-0.0749856	0.0681869	0.271459
rs10801803	G	A	0.167934	-0.117029	0.0243085	1.4003e-06	0.00378265	0.0771838	0.960913
rs13024781	T	C	0.531287	-0.0798769	0.0168846	2.29166e-06	0.0498077	0.0580216	0.390654
rs57091572	A	G	0.128569	-0.110443	0.0235801	2.85825e-06	-0.0998339	0.0870396	0.251384
rs57254474	G	A	0.690621	0.0886512	0.0199045	6.92054e-06	-0.0251728	0.06264	0.687784
rs62277846	C	T	0.145646	0.102292	0.0212319	1.58891e-06	0.0289971	0.0838583	0.729503
rs67078837	T	C	0.25242	-0.0845848	0.0170693	7.68192e-07	-0.070501	0.0681824	0.301133
rs955844	A	C	0.188111	0.112064	0.0228369	1.80992e-06	0.0472554	0.0732466	0.518828
rs11192447	A	G	0.176362	0.126592	0.024345	4.68954e-07	0.082673	0.0814615	0.310167
rs12346653	C	T	0.537183	0.0657686	0.0139569	2.70321e-06	0.00113005	0.0595369	0.984857
rs17730011	G	A	0.1698	-0.0702357	0.015706	7.84603e-06	0.147665	0.0773057	0.0561151
rs2833528	T	C	0.795479	0.0562148	0.0127763	9.91996e-06	-0.0763196	0.0734585	0.298828
rs336138	G	T	0.0745137	0.0779543	0.0171865	7.48411e-06	0.11705	0.109992	0.287253
rs4576377	C	A	0.517469	0.0572001	0.0127043	7.63062e-06	-0.0388863	0.0585607	0.506669
rs72894957	G	A	0.022878	0.222263	0.0486425	5.68434e-06	0.11204	0.192714	0.560985
rs9981767	A	C	0.280111	0.0655062	0.0131994	9.96369e-07	0.0428908	0.0688733	0.533449
rs56791201	C	T	0.46795	-0.051823	0.0110697	2.9282e-06	-0.0604291	0.0583013	0.299971
rs10417872	G	T	0.348743	-0.118306	0.024522	1.28677e-06	-0.106355	0.0615844	0.0841725
rs12621813	G	A	0.574106	0.108423	0.0239978	6.6083e-06	-0.117835	0.0591159	0.0462307
rs17168302	G	A	0.257542	0.191857	0.0424761	6.28608e-06	0.135804	0.0684095	0.047127
rs2293361	C	T	0.241261	-0.199221	0.0430969	1.39592e-06	0.061574	0.0670938	0.358761
rs4766997	C	T	0.36311	0.114599	0.023839	2.06144e-06	0.0267475	0.0606813	0.659367
rs55910161	C	T	0.10791	0.146426	0.0307367	2.36211e-06	0.00239742	0.0993686	0.980752
rs6674304	C	T	0.0894697	0.200758	0.0442121	6.1776e-06	-0.0754317	0.100529	0.453044
rs7992246	C	T	0.467357	-0.104232	0.0230786	4.44723e-06	0.013969	0.0586216	0.811655
rs10464997	G	A	0.470736	0.137691	0.0294804	3.29754e-06	-0.0286812	0.0613487	0.640134
rs1569853	T	C	0.00620755	-0.138078	0.0296981	3.64502e-06	0.0565133	0.364984	0.876949
rs36057338	G	T	0.0619085	0.207847	0.0421439	8.79812e-07	0.290419	0.129103	0.0244799
rs3862635	C	T	0.00365341	-0.172142	0.0394026	9.18692e-06	-0.565901	0.470121	0.228692
rs4428215	G	A	0.333618	0.130293	0.0242237	7.51069e-08	-0.0357739	0.0627268	0.568465
rs6993398	G	A	0.723705	0.127217	0.0278855	7.12771e-06	-0.0900228	0.0652985	0.168007
rs736744	T	C	0.214232	-0.117882	0.0211262	2.57472e-08	0.0734157	0.0712651	0.302927
rs10842464	C	T	0.898877	0.0758215	0.0172568	6.59721e-06	0.021922	0.0958012	0.819003
rs140997932	T	C	0.00834794	-0.162376	0.0354178	2.1112e-06	-0.249143	0.344725	0.469847
rs17109926	A	G	0.418219	-0.0988335	0.0216172	6.75274e-06	-0.0230167	0.058855	0.695743
rs2081023	A	G	0.401375	-0.122561	0.0236507	2.63797e-07	-0.0198049	0.0596724	0.73997
rs3008582	T	C	0.340715	0.10572	0.0227246	4.35993e-06	0.0369854	0.0640933	0.563902
rs3801748	G	A	0.443343	0.0779721	0.0171691	5.20176e-06	-0.00189381	0.0582155	0.974049
rs4756632	G	T	0.212391	-0.138905	0.0289897	3.81751e-06	0.0690624	0.0710666	0.33115
rs4767113	C	T	0.195334	0.0882466	0.018382	2.14358e-06	0.0604327	0.0788727	0.443555
rs9602779	A	C	0.0649901	-0.106692	0.0220264	6.9274e-07	0.0386367	0.116624	0.740423
rs9900242	A	G	0.510441	-0.0852967	0.0175212	1.14067e-06	0.0209085	0.0578572	0.717814
rs11929846	T	C	0.509977	-0.0697199	0.0157969	8.88423e-06	-0.00869893	0.0577405	0.880247
rs12618201	A	G	0.674352	0.0641657	0.0138202	3.37699e-06	-0.0876351	0.0619984	0.157507
rs1264476	G	T	0.711846	-0.0767335	0.0166041	4.29566e-06	0.147651	0.0661891	0.025698
rs56069061	G	A	0.0854932	-0.111306	0.0230694	1.87176e-06	0.041817	0.108538	0.700034
rs74847270	A	G	0.182857	-0.104889	0.0230998	5.73099e-06	0.0149794	0.0798882	0.851265
rs7982713	G	A	0.413606	0.0726921	0.0163201	9.72165e-06	-0.00293305	0.0624113	0.962517
rs12501673	A	G	0.0990124	0.116395	0.0262253	6.28985e-06	-0.15101	0.0969854	0.119461
rs17032291	T	C	0.101913	-0.169579	0.0368251	6.60998e-06	-0.0371526	0.105982	0.72592
rs17582787	A	G	0.139808	-0.157739	0.0339924	3.55378e-06	-0.090352	0.0832643	0.277868
rs2074881	T	C	0.29776	-0.142236	0.032391	9.44778e-06	-0.00447918	0.0687086	0.948022
rs2900503	T	G	0.830992	0.172329	0.0326671	1.55282e-07	0.00248793	0.0791915	0.974937
rs2998141	C	T	0.731178	0.136346	0.0293073	4.42374e-06	-0.121913	0.0686643	0.0758176
rs4270579	A	G	0.888113	0.118021	0.0271041	5.45645e-06	0.0440825	0.0918487	0.631265
rs7712231	A	G	0.372105	0.156284	0.0350462	7.9704e-06	0.0370636	0.0602272	0.538293
rs9887954	G	A	0.474499	-0.114849	0.0249013	4.80806e-06	0.00505284	0.0585715	0.931253
rs10827477	A	G	0.254706	-0.0547387	0.0115163	2.1918e-06	0.0200687	0.06671	0.76354
rs113753996	T	C	0.0783697	0.0820689	0.0174463	3.98896e-06	0.034258	0.109654	0.754724
rs1223978	C	T	0.621936	-0.0484169	0.0108254	8.16188e-06	-0.0937879	0.0620531	0.130683
rs1492620	T	C	0.289879	-0.0830505	0.0180073	3.52574e-06	-0.0238922	0.0634226	0.706386
rs2482038	C	A	0.685046	0.0518991	0.0108777	1.70314e-06	-0.0817947	0.0619796	0.186934
rs2791343	T	C	0.230398	0.051717	0.0113369	5.53962e-06	-0.0416948	0.0687033	0.543929
rs2833828	G	A	0.628731	0.0489617	0.0108702	6.81648e-06	-0.0644323	0.0597018	0.280483
rs4955951	A	G	0.199533	-0.0713749	0.0165826	9.9552e-06	-0.0675181	0.0746945	0.366036
rs6121460	G	A	0.171136	0.0932955	0.0199206	2.64107e-06	0.11985	0.0772844	0.120958
rs79968837	A	G	0.277525	-0.0950311	0.0193507	1.14623e-06	-0.0926954	0.0669667	0.166297
rs10490280	C	T	0.0981056	-0.0672094	0.0143309	4.15547e-06	-0.209458	0.113825	0.0657431
rs11243416	T	C	0.114105	-0.0925653	0.0191203	1.66882e-06	-0.136413	0.105089	0.194261
rs11613919	G	T	0.0453443	0.0727604	0.0155716	1.6251e-06	0.0381499	0.146854	0.795032
rs16959793	A	C	0.404309	-0.062527	0.0131259	2.21707e-06	0.0531144	0.0588018	0.366379
rs2523124	C	T	0.332149	0.0546625	0.0120823	5.78376e-06	-0.0121745	0.0636415	0.848292
rs3013089	G	A	0.560424	-0.0551473	0.0120346	4.38137e-06	-0.0175877	0.0590839	0.765953
rs4532474	G	A	0.188828	0.0769231	0.017045	4.82125e-06	-0.0516497	0.0733606	0.4814
rs6759615	A	G	0.20848	0.102523	0.0200204	7.86231e-07	0.0475755	0.0739425	0.519956
rs73341549	T	C	0.120325	-0.169857	0.0318768	1.50952e-07	0.226909	0.0888533	0.0106571
rs78720113	A	G	0.0975307	-0.115348	0.0249601	7.59259e-06	-0.0429056	0.0966283	0.657024
rs10873449	C	T	0.424886	-0.0654843	0.0143973	4.11169e-06	0.0687301	0.0602737	0.254162
rs10937802	A	G	0.436442	-0.0755811	0.0168226	8.17354e-06	-0.0505887	0.0630889	0.422632
rs10950694	C	T	0.335549	-0.0577628	0.011412	4.29804e-07	0.0795814	0.0620705	0.199803
rs114279581	A	G	0.0523958	-0.146604	0.0316034	3.21855e-06	-0.150573	0.132435	0.255559
rs12288512	A	G	0.00294585	0.066635	0.0144356	3.10277e-06	-0.416754	0.560502	0.457157
rs12458218	T	C	0.363048	0.0677322	0.0144525	2.41024e-06	0.0129987	0.0601987	0.829042
rs2893871	G	A	0.262802	-0.073644	0.015548	3.53843e-06	0.0413215	0.0651667	0.526023
rs72776570	C	A	7.81474e-05	0.087067	0.0197179	5.3571e-06	-1.15229	3.18445	0.717464
rs7449320	C	A	0.432666	0.0599163	0.0130836	4.80773e-06	0.00298013	0.0611292	0.961118
rs7555878	G	A	0.67364	-0.0586677	0.0125277	2.81022e-06	0.0727574	0.0639644	0.255344
rs7586445	G	A	0.0230453	0.0782349	0.0176458	8.81455e-06	-0.0509729	0.191275	0.789862
rs898577	C	T	0.873761	0.123012	0.0286671	7.46311e-06	-0.0556037	0.0883199	0.528975
rs12189346	G	A	0.434221	0.0684961	0.014558	1.67954e-06	-0.121547	0.0596048	0.0414286
rs12336782	T	C	0.0689977	-0.0856047	0.0189311	8.603e-06	-0.0147293	0.112248	0.895601
rs12485353	G	A	0.596033	-0.0607903	0.0130847	4.19382e-06	0.0547747	0.0601064	0.36214
rs12781711	C	T	0.0692891	-0.0656129	0.0117477	2.553e-08	-0.14475	0.117281	0.217122
rs16918863	A	C	0.114392	0.111491	0.0240157	4.15499e-06	-0.164338	0.0901107	0.068193
rs2730183	G	A	0.253017	-0.0488692	0.0109907	8.43782e-06	-0.00772405	0.0662127	0.907133
rs4385846	T	G	0.744264	-0.0598404	0.0131807	6.46205e-06	-0.185207	0.067963	0.00642791
rs7784330	A	G	0.6939	0.0498329	0.0112066	8.16263e-06	0.00717481	0.0631483	0.90954
rs9313055	T	C	0.0806507	0.105087	0.023446	9.54707e-06	0.0108104	0.125247	0.931218
rs10409783	G	A	0.82807	-0.0950828	0.0211239	7.69591e-06	0.0127236	0.0767942	0.868406
rs12440440	A	G	0.247772	0.0901934	0.0190582	2.62869e-06	0.0190439	0.0665854	0.774872
rs16894137	C	T	0.200913	-0.122792	0.0263047	2.71181e-06	-0.0578777	0.0724034	0.424071
rs35156985	T	C	0.227588	-0.155709	0.0348085	8.05954e-06	0.00878769	0.0765461	0.908602
rs4492265	G	A	0.673032	0.0905757	0.0191658	2.40924e-06	0.0671377	0.0622317	0.280661
rs8901	C	T	0.646373	0.0934594	0.0186813	6.07002e-07	0.0201939	0.0603873	0.738072
rs10028567	C	T	0.220372	-0.0921167	0.0191881	7.30348e-06	-0.0227407	0.0702361	0.746109
rs10448310	A	G	0.382645	-0.0517935	0.0111324	3.30704e-06	-0.00506582	0.0593913	0.932026
rs11110281	T	C	0.00128465	-0.137519	0.0227398	2.58315e-09	0.197928	0.768737	0.796815
rs11764382	A	G	0.144263	-0.0695345	0.0143671	1.28632e-06	-0.0518238	0.0821218	0.528001
rs17708276	A	G	0.0772211	-0.0793955	0.0170628	3.04096e-06	-0.113882	0.107037	0.287351
rs2370083	G	T	0.0608365	-0.0816836	0.0185851	9.75237e-06	-0.0959416	0.121814	0.430924
rs4968759	A	G	0.219294	-0.0515109	0.0112068	3.7812e-06	-0.0835655	0.0717321	0.244032
rs57646748	G	A	0.361746	-0.0907696	0.0200344	5.47545e-06	0.113489	0.0604711	0.0605536
rs6806351	T	C	0.102281	-0.0633829	0.0136647	4.93867e-06	-0.00158607	0.103549	0.987779
rs7916711	A	G	0.539873	0.102891	0.0217362	2.717e-06	-0.0354219	0.0581166	0.542196
rs1145877	G	A	0.724775	0.073548	0.0162413	7.19946e-06	0.0687505	0.0684635	0.315286
rs13173038	A	G	0.217135	-0.0718076	0.0151627	2.72986e-06	-0.148654	0.0709745	0.0362176
rs2050185	A	G	0.61764	-0.0575138	0.0128766	7.96948e-06	-0.0250183	0.0597738	0.675546
rs2321387	G	A	0.261394	-0.0592876	0.0124509	1.86518e-06	0.081181	0.0656939	0.216553
rs2613606	T	C	0.554856	0.0556794	0.0124117	7.20228e-06	-0.0514887	0.0582044	0.376362
rs607327	T	C	0.783068	-0.0578334	0.0129053	6.63056e-06	0.0717559	0.0697037	0.303272
rs7499539	A	G	0.445438	0.0617478	0.0130998	2.35771e-06	0.0443849	0.0583348	0.446737
rs7638039	T	C	0.207126	0.0645624	0.0143887	8.66403e-06	0.0390752	0.075004	0.602385
rs9350083	T	G	0.18951	-0.0593069	0.0133929	8.22773e-06	0.116965	0.0737614	0.112804
rs10898797	C	T	0.159094	0.12238	0.0274683	8.85442e-06	-0.0409649	0.0806396	0.611454
rs112102233	A	G	0.118441	-0.216348	0.0477575	6.17675e-06	0.0720434	0.0899624	0.423237
rs17706273	T	C	0.105354	-0.140368	0.0274708	5.87814e-07	-0.024239	0.0944869	0.797539
rs4904512	T	C	0.255527	-0.117151	0.0250306	3.09272e-06	-0.125625	0.065987	0.056939
rs55799124	A	G	0.0423108	-0.11435	0.0238604	1.33549e-06	-0.104961	0.163364	0.520549
rs67476743	T	G	0.447229	0.132164	0.022208	3.7405e-09	-0.0158634	0.0638809	0.803881
rs6920448	C	T	0.116671	-0.141081	0.0305446	4.15375e-06	-0.021207	0.0918028	0.81731
rs7019909	T	C	0.425115	0.144156	0.0301626	1.76121e-06	-0.0831266	0.0587887	0.157365
rs7561370	C	T	0.708473	-0.131341	0.0286292	1.51604e-06	0.0668741	0.0637549	0.294212
rs2715439	T	C	0.744441	-0.0746684	0.0164822	6.27004e-06	-0.061653	0.0675768	0.36159
rs34583783	G	T	0.0669218	0.126596	0.0268461	4.48528e-06	-0.120084	0.114916	0.296037
rs4073240	G	A	0.633044	0.0749687	0.0167368	7.94273e-06	-0.0387868	0.060866	0.523962
rs4146653	G	A	0.16054	0.0985224	0.0214182	4.49645e-06	-0.032723	0.0792806	0.67979
rs71315246	A	G	0.104315	-0.0969809	0.021925	9.82969e-06	0.17382	0.0957969	0.0696065
rs7915461	C	T	0.864819	-0.18776	0.0401636	5.91984e-06	0.163034	0.0840643	0.052453
rs11604400	C	T	0.00209964	-0.102524	0.0234834	9.74473e-06	-0.575156	0.664839	0.38698
rs13231526	C	A	0.0208337	0.143237	0.0311654	4.8136e-06	0.248137	0.20028	0.215362
rs2717140	C	T	0.172804	-0.119225	0.0251081	2.04593e-06	0.000657478	0.0783007	0.9933
rs55719207	G	A	0.525442	-0.0699243	0.0158036	9.60506e-06	-0.0775511	0.066011	0.240067
rs7680684	T	C	0.137267	0.083381	0.0168901	9.769e-07	-0.0366529	0.0865526	0.671949
rs9490822	C	T	0.50423	-0.0734512	0.0155789	2.54419e-06	-0.0128301	0.0582146	0.825564
rs9915817	C	T	0.692232	-0.0749219	0.016833	8.21675e-06	-0.0505346	0.0643389	0.432193
rs1107244	G	A	0.358788	0.0758558	0.0171182	3.59062e-06	-0.00965044	0.0601744	0.872586
rs11769002	G	A	0.291541	-0.0528793	0.0109389	1.44961e-06	0.0102783	0.0649336	0.874229
rs12990744	C	T	0.0372445	-0.0776618	0.0172986	8.20729e-06	0.367508	0.152537	0.0159831
rs1689282	A	C	0.589417	-0.0520061	0.0113942	5.27582e-06	0.00133505	0.0612345	0.982606
rs2290844	C	T	0.16726	0.0813969	0.0191632	9.10144e-06	-0.0225116	0.077073	0.770224
rs2450745	A	C	0.0855685	-0.080524	0.0184702	7.11836e-06	-0.174724	0.103328	0.0908448
rs2875322	C	T	0.631875	0.0580945	0.0131432	8.77708e-06	0.0928444	0.060021	0.121896
rs34417064	A	G	0.639952	-0.048202	0.0106868	7.00745e-06	0.0656014	0.0601619	0.27553
rs4810359	A	G	0.260646	-0.0652428	0.0146155	7.4967e-06	-0.0516778	0.0697837	0.458971
rs62576416	T	C	0.241475	0.0492647	0.0109733	7.50361e-06	0.0140853	0.0676357	0.835032
rs67705352	T	G	0.297263	-0.0532404	0.0110864	1.65124e-06	0.0541729	0.0635566	0.394016
rs7129639	A	C	0.579869	0.0524955	0.0109584	1.78423e-06	-0.0537037	0.0586821	0.360107
rs8130320	A	G	0.426143	-0.049002	0.010717	4.83615e-06	-0.13341	0.0582827	0.022078
rs12675596	G	T	0.448643	0.145669	0.0290678	9.63718e-07	0.0371026	0.0581186	0.523217
rs2154444	G	T	0.766431	-0.138234	0.0308961	8.36758e-06	0.142862	0.0695024	0.0398318
rs34619204	G	A	0.0595603	-0.156037	0.0344392	8.84199e-06	0.0463839	0.12339	0.706981
rs4364940	A	G	0.548922	0.126418	0.0282207	8.58361e-06	0.058519	0.0588463	0.32001
rs4680035	G	A	0.27063	0.119599	0.0259446	4.99057e-06	-0.0504087	0.0647796	0.436477
rs58212166	A	G	0.341376	-0.161506	0.0359102	7.93615e-06	0.109948	0.0631415	0.08163
rs2788271	G	T	0.473038	0.0575596	0.0133492	7.16391e-06	0.120672	0.0579764	0.0373973
rs1007475	G	T	0.135751	0.118065	0.0261271	7.92319e-06	0.0277538	0.0844576	0.742448
rs11761679	T	C	0.0566648	0.154775	0.0321539	2.20232e-06	0.181098	0.133237	0.174077
rs16934069	T	C	0.371137	-0.133784	0.0299444	8.85911e-06	-0.0691381	0.0600833	0.249853
rs17163238	G	A	0.0426554	0.140987	0.0309117	5.51201e-06	-0.0336345	0.140487	0.810784
rs4537857	T	C	0.188449	-0.12459	0.0260992	1.80194e-06	-0.0815357	0.0733682	0.266429
rs486484	A	G	0.3804	-0.108349	0.0240008	6.61089e-06	0.00292492	0.0601888	0.961241
rs4928024	G	A	0.634148	0.17471	0.0389333	8.18634e-06	-0.0932437	0.0611499	0.127299
rs74622183	A	G	0.0909977	-0.201027	0.0428204	2.45748e-06	-0.00148296	0.105921	0.98883
rs77356209	T	C	0.206343	0.216874	0.0483299	6.66423e-06	0.00169225	0.0741777	0.981799
rs7752361	G	A	0.33468	0.11923	0.0239975	7.69113e-07	-0.057349	0.0616293	0.352088
rs7763512	A	G	0.678133	-0.119846	0.0253367	3.10656e-06	-0.0520482	0.0648362	0.42211
rs9349693	G	A	0.469699	-0.117973	0.0259861	5.54958e-06	0.0249944	0.0578347	0.665618
rs10074000	T	C	0.375522	-0.102648	0.0227508	6.99939e-06	0.00876238	0.0634119	0.890097
rs10506058	A	G	0.553061	0.0997048	0.0221926	8.92442e-06	-0.0209907	0.0585912	0.720152
rs1942371	G	A	0.0500023	-0.157938	0.034187	4.0634e-06	-0.05595	0.158853	0.724678
rs61267978	T	C	0.0734962	0.14708	0.0320875	5.58509e-06	0.0278489	0.113356	0.805933
rs6890185	C	T	0.715362	-0.113424	0.0233137	1.12243e-06	0.0614143	0.0655978	0.349157
rs77845139	A	G	0.0821656	-0.114993	0.0257186	8.40621e-06	-0.0227088	0.113111	0.840882
rs11264403	G	A	0.626547	-0.139061	0.0334454	7.7555e-06	-0.100924	0.0705786	0.152733
rs12341505	G	A	0.0609515	0.0810718	0.0180121	4.8217e-06	-0.0658065	0.12018	0.583991
rs2817172	C	T	0.513322	0.058139	0.0124492	2.76656e-06	-0.032252	0.0600375	0.591131
rs550843	T	C	0.271698	-0.0783246	0.0169209	2.05069e-06	-0.0090278	0.0695984	0.896794
rs1010560	C	A	0.0184231	0.0580232	0.0122722	1.95916e-06	0.456253	0.219703	0.0378312
rs1519491	T	C	0.102863	0.0499197	0.0113558	8.95282e-06	0.0151273	0.0942646	0.872506
rs1576241	A	G	0.399188	-0.0510343	0.0109535	3.32859e-06	0.0504866	0.0593003	0.394563
rs2907920	G	A	0.689056	-0.0561173	0.0126824	7.65332e-06	0.0768706	0.0683487	0.260723
rs4277593	G	A	0.38035	-0.0585649	0.0109914	1.1397e-07	-0.0732706	0.060501	0.225871
rs56405618	A	G	0.134208	-0.08963	0.0186508	1.57195e-06	-0.0488712	0.0908329	0.590553
rs73167075	T	C	0.289578	0.0573137	0.0127573	8.5686e-06	-0.0187312	0.0641664	0.770352
rs74101919	T	C	0.254407	-0.0718988	0.0144651	1.0329e-06	0.0632413	0.0659232	0.337398
rs11027642	C	T	0.420982	0.129006	0.0284844	4.9187e-06	0.094449	0.0596325	0.113228
rs11079158	T	C	0.0482413	0.100627	0.022546	7.34852e-06	0.362452	0.136508	0.00792684
rs11938607	C	T	0.30452	-0.0978125	0.0216636	8.21826e-06	-0.0359395	0.0624188	0.564763
rs12257723	A	C	0.391327	-0.0952742	0.0211569	8.85116e-06	0.0639746	0.059536	0.282575
rs13258851	A	G	0.305197	0.137001	0.0302124	7.7464e-06	-0.0111433	0.0627575	0.859068
rs1508033	A	C	0.545706	0.091546	0.0195787	3.22887e-06	0.0287284	0.0598351	0.631138
rs1553971	T	G	0.137638	0.120965	0.0263054	5.26842e-06	0.0429051	0.0840911	0.609896
rs2683098	T	C	0.612289	-0.107319	0.022515	2.23748e-06	-0.13067	0.0594209	0.027874
rs3812426	A	G	0.813537	-0.106447	0.0224159	2.71688e-06	0.0821271	0.0746218	0.27108
rs4462860	G	A	0.294692	0.0939071	0.0201104	4.16217e-06	0.0982383	0.0674405	0.145208
rs10098492	T	C	0.115079	0.132323	0.0293688	6.40575e-06	-0.123222	0.0904788	0.173232
rs2051957	C	T	0.690793	0.0843291	0.0189864	8.89857e-06	0.0686568	0.0632818	0.27795
rs3017103	G	A	0.650983	-0.0980897	0.0208995	2.94042e-06	-0.0112883	0.0615317	0.854441
rs73331712	T	C	0.11299	0.26199	0.055123	4.8492e-06	0.0522899	0.0924158	0.571522
rs77655283	G	A	0.0718419	0.132988	0.0298306	5.88044e-06	-0.183429	0.115885	0.113457
rs112767262	T	C	0.121642	0.0732963	0.0163589	8.20635e-06	0.130108	0.0931765	0.162607
rs1154904	G	A	0.731947	0.0613376	0.0130644	3.03753e-06	-0.0140462	0.0649117	0.828684
rs118526	A	C	0.983461	0.0594401	0.013598	7.99558e-06	0.034672	0.23738	0.883873
rs2798105	A	G	0.0275252	-0.100851	0.0222045	8.24499e-06	-0.247519	0.177665	0.163564
rs4731451	G	A	0.262541	-0.0609885	0.0135157	7.47309e-06	-0.0724277	0.0662198	0.274067
rs592299	T	C	0.557022	-0.0592004	0.0129486	4.76925e-06	0.0420935	0.0608298	0.488944
rs10147907	T	G	0.206165	0.172263	0.039601	8.27237e-06	0.104805	0.0722289	0.146776
rs11818408	G	A	0.54298	0.10585	0.0237114	8.20012e-06	0.0404841	0.0605558	0.503787
rs151257695	A	G	0.0700604	0.20951	0.0454847	3.09678e-06	-0.0680189	0.132017	0.606393
rs1768152	C	T	0.785041	-0.139489	0.0316186	8.70062e-06	-0.0545278	0.0737325	0.459582
rs2733072	G	A	0.491279	0.109644	0.0228306	1.49091e-06	-0.0052533	0.0580408	0.927882
rs3771393	T	C	0.85436	-0.130842	0.0266671	7.37904e-07	0.245894	0.0843696	0.00356279
rs6934739	A	G	0.355579	0.111463	0.0252788	9.75326e-06	0.106001	0.0608772	0.0816451
rs7104872	G	A	0.0558128	0.138612	0.0291906	2.73149e-06	0.0145152	0.130981	0.91176
rs11811696	T	C	0.0213145	-0.116063	0.0241012	2.07348e-06	0.0677244	0.198426	0.732872
rs12030302	G	A	0.267858	0.0692276	0.0137467	5.60841e-07	0.130165	0.0656176	0.0472901
rs34066017	A	G	0.0323948	0.0764294	0.0159789	1.52086e-06	0.200482	0.168634	0.234495
rs806808	C	T	0.707549	-0.0667272	0.0136557	1.17972e-06	0.0787098	0.0641942	0.220154
rs12513188	G	A	0.361312	0.0903906	0.0195276	4.65479e-06	0.0225678	0.0661407	0.732946
rs1926302	G	A	0.683711	-0.107972	0.0231421	7.50136e-06	0.0179868	0.0624325	0.77327
rs34187114	C	A	0.0617564	-0.104505	0.022601	5.13499e-06	-0.025315	0.124085	0.838342
rs35228298	G	A	0.0571763	0.0934832	0.0202886	7.29844e-06	-0.0977085	0.131832	0.458595
rs4541991	T	C	0.190961	-0.0927334	0.0194435	2.10092e-06	0.0273594	0.0752387	0.71613
rs607782	C	T	0.598077	0.0854214	0.0172515	7.19449e-07	0.118327	0.0654318	0.070544
rs10885477	T	C	0.26908	-0.135137	0.0301894	8.59825e-06	0.0338124	0.0651119	0.603554
rs11080063	G	A	0.0958071	-0.0665238	0.0149837	6.66884e-06	0.143633	0.0986469	0.145385
rs113593397	A	G	0.0095277	-0.128935	0.0282526	9.35729e-06	0.201447	0.29473	0.494294
rs116500994	G	T	0.0249727	-0.13755	0.0293386	2.34477e-06	-0.337055	0.193289	0.0811951
rs12701617	A	G	0.433384	-0.0660617	0.0149427	9.51853e-06	-0.126866	0.0584227	0.0298917
rs1867876	T	C	0.533514	0.0842919	0.0162192	2.7388e-07	-0.0119534	0.0578436	0.836283
rs4146507	C	T	0.312556	0.079488	0.0177002	7.2297e-06	0.0112665	0.0631746	0.858456
rs80149660	C	T	0.0152178	-0.232987	0.0519183	6.04213e-06	-0.0169892	0.236975	0.942847
rs9500080	C	T	0.273525	0.0926764	0.0178886	4.08517e-07	0.0238193	0.0653666	0.715563
rs9529719	C	T	0.428259	-0.074038	0.0160494	5.96664e-06	-0.0664288	0.0618359	0.282699
rs967319	T	C	0.151238	0.0788638	0.0176744	8.38147e-06	-0.0510453	0.0804445	0.525728
rs10048062	C	T	0.0898789	-0.147352	0.0336531	8.58875e-06	0.0353585	0.10168	0.728033
rs12452946	A	G	0.526801	-0.105833	0.0228941	3.80391e-06	-0.0111413	0.0586501	0.849339
rs1484873	G	A	0.807698	0.227831	0.046335	2.55918e-06	0.0743493	0.0731229	0.309262
rs2154047	A	C	0.954066	0.192557	0.0420093	9.97034e-06	0.156733	0.147462	0.287839
rs36081916	T	C	0.043455	-0.18123	0.0402987	4.70046e-06	-0.0568096	0.149671	0.70427
rs3791893	A	G	0.182031	0.147035	0.034023	9.49708e-06	-0.0104807	0.0818732	0.89814
rs609430	T	G	0.343788	-0.112045	0.0239328	3.34488e-06	-0.049635	0.0614665	0.419371
rs672217	G	A	0.0578742	0.164146	0.0349993	3.52468e-06	0.0378185	0.122924	0.758344
rs901099	T	G	0.543591	-0.12718	0.0250924	6.5286e-07	0.0875849	0.060792	0.149661
rs10262702	T	C	0.45959	0.0918017	0.0194885	2.06072e-06	-0.10975	0.0634194	0.0835334
rs11258178	A	G	0.593459	0.0660742	0.0134139	6.982e-07	0.0995822	0.0618371	0.107312
rs12226153	A	G	0.0081463	-0.151142	0.0306922	5.12165e-07	0.543793	0.324056	0.0933297
rs17067892	C	T	0.0210559	0.107194	0.0250013	6.37926e-06	-0.264173	0.200876	0.188475
rs1859797	G	A	0.23904	0.060368	0.0131793	4.1223e-06	0.00870292	0.0715001	0.903122
rs2276760	A	G	0.330914	-0.0685233	0.0152546	7.84061e-06	-0.0304782	0.0647091	0.637639
rs2731794	C	T	0.137935	0.120632	0.0257529	1.91743e-06	0.0230916	0.0986046	0.814842
rs2930225	T	G	0.882608	-0.0729524	0.0152948	1.34623e-06	0.0977354	0.0923578	0.289953
rs4784055	T	C	0.363458	-0.175324	0.038599	8.71806e-07	-0.0929629	0.0614774	0.130496
rs6934519	C	T	0.0862828	0.0692373	0.0151154	8.56959e-06	-0.157822	0.102754	0.124559
rs716604	A	G	0.116401	0.0818068	0.0165992	8.56624e-07	0.0268003	0.0898266	0.765433
rs7170984	T	C	0.383983	-0.0658116	0.0140767	2.98353e-06	-0.00778606	0.0691916	0.910404
rs9823439	C	T	0.905392	0.0581947	0.0131455	9.85871e-06	0.00725826	0.107364	0.946101
rs2861203	G	A	0.243235	0.0572304	0.0127279	7.36936e-06	-0.0493214	0.0677629	0.466705
rs72776675	T	C	0.116031	-0.0647067	0.014797	8.71686e-06	0.102376	0.0918267	0.2649
rs9932954	A	G	0.376638	-0.0561864	0.0115984	1.24882e-06	-0.0202627	0.0624281	0.745501
rs11128180	A	G	0.277705	0.0648288	0.0140126	4.51742e-06	0.0457936	0.0644281	0.477227
rs12673420	G	A	0.496365	0.0554351	0.0118375	2.98078e-06	0.0140794	0.0587176	0.8105
rs12747809	A	G	0.287282	0.062197	0.0125685	8.64868e-07	0.0461399	0.0640683	0.471421
rs12894272	G	A	0.365082	-0.0579792	0.0125229	4.3395e-06	-0.00323544	0.0603018	0.957211
rs233486	G	A	0.950357	0.0799088	0.017766	6.28463e-06	-0.143745	0.13291	0.279463
rs2444793	T	C	0.516776	0.0542433	0.0118188	4.77079e-06	0.0045816	0.0580823	0.937127
rs2726805	A	G	0.212573	0.0548397	0.0120844	6.30406e-06	0.0251144	0.0711583	0.724136
rs2882478	G	A	0.401573	-0.0577091	0.0118338	1.20812e-06	-0.0637543	0.0586725	0.277208
rs6656451	T	C	0.126764	0.05436	0.011947	5.56775e-06	-0.0372683	0.0897058	0.677813
rs1187983	C	T	0.246551	-0.0935456	0.0193174	2.02428e-06	-0.0298247	0.0669282	0.655869
rs2724813	G	A	0.905815	0.0840769	0.0167551	6.28449e-07	0.00785411	0.106605	0.941269
rs2842896	C	T	0.218006	-0.0649396	0.0131146	7.25371e-07	0.147287	0.0729256	0.043415
rs2863363	G	A	0.626645	-0.0634861	0.0136323	3.11279e-06	-0.0423018	0.0597105	0.478668
rs3125832	A	C	0.420855	0.0679323	0.015012	5.02736e-06	0.0595789	0.0600969	0.321499
rs72948274	A	C	0.1426	-0.126354	0.0272212	3.25912e-06	-0.082356	0.0832461	0.322513
rs8006832	G	T	0.0805975	-0.0952415	0.0216699	6.58082e-06	-0.0749123	0.105322	0.476916
rs10093869	A	G	0.247893	-0.0577795	0.0125389	3.67443e-06	-0.0697023	0.0713097	0.328342
rs10423795	T	C	0.360283	-0.0550695	0.0121164	6.5793e-06	-0.00807022	0.0642635	0.900064
rs28417404	A	G	0.0817283	-0.0726896	0.0161372	3.68036e-06	-0.0176862	0.110885	0.873275
rs4793970	A	G	0.0904704	-0.0576329	0.0129154	6.02698e-06	0.0180678	0.105242	0.86369
rs12649930	T	G	0.263206	0.121589	0.0259612	4.09383e-06	-0.026592	0.0665953	0.689668
rs133832	A	C	0.169167	-0.0795527	0.0162411	1.1472e-06	-0.139015	0.0774724	0.0727528
rs16866406	A	G	0.436665	0.0988765	0.0208795	3.07822e-06	0.0839196	0.0584524	0.15109
rs16934185	A	G	0.0192712	-0.129568	0.028157	4.38036e-06	-0.132644	0.217386	0.541744
rs234108	A	G	0.169683	0.0749553	0.0152632	9.16326e-07	0.0719285	0.0769257	0.349769
rs36095275	C	T	0.450556	-0.0752368	0.0156861	1.39627e-06	-0.0759677	0.0602967	0.207706
rs4506202	G	A	0.352928	0.0711323	0.0152261	3.20826e-06	-0.0145143	0.0606295	0.8108
rs62206502	A	C	0.351471	0.0681423	0.0151349	6.59888e-06	0.10773	0.0614736	0.079693
rs9393920	G	A	0.331149	0.0744662	0.0151081	9.92247e-07	-0.0534374	0.0615096	0.384976
rs12740451	T	C	0.0414931	0.0697527	0.0153607	7.3426e-06	0.11148	0.158186	0.480972
rs16910295	T	C	0.123582	-0.0980434	0.020957	2.91112e-06	0.0199692	0.0876126	0.819704
rs2160994	C	T	0.965353	-0.0550687	0.0112481	9.6984e-07	-0.316064	0.182956	0.0840717
rs2943022	T	C	0.740329	0.0493786	0.0106763	4.11405e-06	-0.077228	0.0665836	0.246104
rs302266	T	C	0.0136358	-0.0777312	0.0172985	8.12587e-06	0.115592	0.263147	0.660468
rs329182	T	C	0.203049	0.0690327	0.0152884	5.90147e-06	-0.0128959	0.0744149	0.862418
rs57466170	C	T	0.404009	0.0741405	0.0171601	8.30099e-06	-0.019095	0.0649665	0.768819
rs6445851	A	G	0.108738	0.0497336	0.0108158	3.5272e-06	-0.0237302	0.093444	0.799534
rs75326254	C	T	0.0410887	-0.104628	0.0230897	7.50205e-06	-0.120056	0.173902	0.489964
rs78753150	A	C	0.17392	0.0968739	0.0214067	9.98321e-06	0.0664184	0.0828044	0.422488
rs9300744	C	T	0.354298	-0.0588452	0.0126228	4.75116e-06	-0.000490602	0.060519	0.993532
rs10916131	C	T	0.256698	-0.069333	0.0146753	2.87495e-06	0.0315994	0.0666126	0.635231
rs10927423	C	A	0.205157	-0.0713617	0.0147712	8.49513e-07	-0.078784	0.0720402	0.274125
rs10964441	G	A	0.496992	-0.14906	0.034486	7.45109e-06	0.0361294	0.0575845	0.530387
rs11750293	G	T	0.598944	-0.0578304	0.0120512	1.76137e-06	-0.0310367	0.0654707	0.635461
rs12463378	A	G	0.499414	-0.0522061	0.0112086	2.95522e-06	0.0301193	0.0596021	0.61332
rs15256	C	T	0.264496	0.0732376	0.016834	9.45649e-06	-0.0363983	0.0652965	0.577234
rs6542556	G	A	0.832013	-0.050974	0.011406	7.86122e-06	-0.0695419	0.0768514	0.365525
rs6793778	T	C	0.511047	0.0558706	0.0125258	9.81296e-06	0.00952356	0.0582841	0.870204
rs7120052	A	C	0.500186	0.0624796	0.0135523	1.96897e-06	-0.0965445	0.0577241	0.0944235
rs7155595	C	A	0.0914887	0.0569929	0.0116986	1.14932e-06	0.0422401	0.101925	0.678564
rs7342369	A	C	0.57524	0.0527803	0.0116023	5.66122e-06	-0.0347602	0.061478	0.571796
rs77564310	A	C	0.146346	-0.0713093	0.0140855	3.28617e-07	0.0857166	0.0838301	0.306542
rs79016051	C	T	0.148094	-0.0887747	0.0189424	2.33744e-06	-0.0655125	0.0858643	0.445477
rs882348	A	G	0.222785	-0.0799946	0.0178618	5.44854e-06	-0.0647616	0.0697144	0.352912
rs12597105	A	G	0.718949	-0.0670855	0.0144415	4.87304e-06	0.00835208	0.0686544	0.903173
rs2820282	C	A	0.127306	0.0592304	0.0125917	2.85384e-06	0.20951	0.0966539	0.030187
rs682403	A	G	0.547132	-0.0588161	0.0124671	2.36537e-06	0.0740887	0.0585854	0.206005
rs6958419	C	T	0.695418	-0.0585718	0.0124994	2.84165e-06	-0.0382504	0.0634394	0.546546
rs7441445	T	C	0.548731	0.05695	0.0126502	6.8019e-06	-0.00760875	0.0621844	0.902616
rs11054680	T	C	0.147953	-0.104751	0.0226997	2.30978e-06	-0.040254	0.0823056	0.624786
rs12603364	T	C	0.152522	0.110861	0.0225598	8.66603e-07	-0.0598955	0.0812671	0.46111
rs2834977	T	C	0.126989	-0.0959995	0.0208261	3.95585e-06	0.0312675	0.0872507	0.72007
rs2952020	A	G	0.302767	0.0759019	0.0165764	5.63313e-06	0.0529347	0.0632079	0.402329
rs3734633	G	A	0.0820387	-0.120957	0.02683	5.31912e-06	-0.0536251	0.104856	0.60906
rs55756211	T	C	0.19793	-0.115115	0.0240708	2.8053e-06	0.021664	0.0740202	0.769768
rs7199484	G	A	0.341006	-0.0731428	0.0160172	5.7666e-06	-0.0322961	0.0610069	0.596538
rs11899949	G	A	0.615723	0.130568	0.0276239	2.76707e-06	-0.0136573	0.0607165	0.82203
rs173120	C	T	0.9071	-0.13381	0.0290127	7.65244e-06	-0.128525	0.0998641	0.198093
rs1882775	A	G	0.162697	-0.13827	0.031273	8.72831e-06	0.0406737	0.081416	0.617372
rs2546432	C	T	0.874667	0.110803	0.0249655	9.93276e-06	0.135415	0.0875131	0.121776
rs342302	A	G	0.0748709	-0.152754	0.0351572	8.15943e-06	0.120376	0.115212	0.296102
rs4764863	G	A	0.674149	0.121561	0.0246058	8.22224e-07	0.0241835	0.063301	0.702432
rs4895919	C	T	0.33267	0.116918	0.0247515	2.75201e-06	0.101518	0.0645626	0.115857
rs56349194	A	G	0.366334	-0.158501	0.0315231	6.25749e-07	0.0542832	0.0601036	0.366441
rs911666	T	C	0.503309	-0.118576	0.0263146	7.65244e-06	-0.0685962	0.0577161	0.234632

## Sheet: Table S2
Table S2:Full result of MR estimates for the association between gut microbiota and CC.
ID(exposure)	MR method	No. of SNP	F-statistic	OR	95% CI	Beta	SE	P-value
ebi-a-GCST90017110	IVW	11	0.99	0.85	#REF!	-0.16	0.46	0.73
ebi-a-GCST90017110	MR Egger	11	0.97	0.04	#REF!	-3.19	4.62	0.51
ebi-a-GCST90017110	Weighted median	11	0.98	1.17	#REF!	0.16	0.55	0.77
ebi-a-GCST90017110	Weighted mode	11	0.99	1.60	#REF!	0.47	0.79	0.56
ebi-a-GCST90017111	IVW	11	0.98	0.82	#REF!	-0.20	0.27	0.45
ebi-a-GCST90017111	MR Egger	11	1.00	0.88	#REF!	-0.12	0.56	0.83
ebi-a-GCST90017111	Weighted median	11	0.97	0.86	#REF!	-0.15	0.34	0.66
ebi-a-GCST90017111	Weighted mode	11	0.97	0.84	#REF!	-0.17	0.34	0.63
ebi-a-GCST90017112	IVW	5	0.97	0.79	#REF!	-0.24	0.48	0.62
ebi-a-GCST90017112	MR Egger	5	0.99	1.48	#REF!	0.39	2.41	0.88
ebi-a-GCST90017112	Weighted median	5	0.97	0.42	#REF!	-0.87	0.53	0.10
ebi-a-GCST90017112	Weighted mode	5	0.99	0.39	#REF!	-0.95	0.66	0.23
ebi-a-GCST90017113	IVW	11	0.97	0.97	#REF!	-0.03	0.18	0.86
ebi-a-GCST90017113	MR Egger	11	0.99	2.26	#REF!	0.82	0.72	0.29
ebi-a-GCST90017113	Weighted median	11	0.97	1.05	#REF!	0.05	0.24	0.84
ebi-a-GCST90017113	Weighted mode	11	0.98	1.13	#REF!	0.12	0.29	0.69
ebi-a-GCST90017114	IVW	10	0.97	1.22	#REF!	0.20	0.33	0.54
ebi-a-GCST90017114	MR Egger	10	0.97	0.23	#REF!	-1.47	0.96	0.16
ebi-a-GCST90017114	Weighted median	10	0.99	1.26	#REF!	0.23	0.45	0.60
ebi-a-GCST90017114	Weighted mode	10	0.99	1.30	#REF!	0.26	0.69	0.71
ebi-a-GCST90017115	IVW	7	0.99	1.01	#REF!	0.01	0.21	0.97
ebi-a-GCST90017115	MR Egger	7	0.97	0.50	#REF!	-0.69	0.93	0.49
ebi-a-GCST90017115	Weighted median	7	0.97	0.94	#REF!	-0.06	0.26	0.81
ebi-a-GCST90017115	Weighted mode	7	0.98	0.81	#REF!	-0.21	0.34	0.56
ebi-a-GCST90017116	IVW	8	0.97	0.66	#REF!	-0.41	0.45	0.36
ebi-a-GCST90017116	MR Egger	8	1.00	22.32	#REF!	3.11	2.14	0.20
ebi-a-GCST90017116	Weighted median	8	0.99	0.63	#REF!	-0.47	0.61	0.44
ebi-a-GCST90017116	Weighted mode	8	0.97	0.69	#REF!	-0.37	0.75	0.63
ebi-a-GCST90017117	IVW	10	0.99	0.78	#REF!	-0.24	0.29	0.39
ebi-a-GCST90017117	MR Egger	10	0.99	2.75	#REF!	1.01	1.39	0.49
ebi-a-GCST90017117	Weighted median	10	0.97	0.93	#REF!	-0.07	0.37	0.85
ebi-a-GCST90017117	Weighted mode	10	0.98	0.92	#REF!	-0.09	0.38	0.82
ebi-a-GCST90017118	IVW	9	0.97	0.74	#REF!	-0.31	0.25	0.22
ebi-a-GCST90017118	MR Egger	9	0.99	1.47	#REF!	0.39	0.61	0.55
ebi-a-GCST90017118	Weighted median	9	0.97	0.91	#REF!	-0.10	0.34	0.77
ebi-a-GCST90017118	Weighted mode	9	0.98	0.94	#REF!	-0.06	0.35	0.86
ebi-a-GCST90016908	IVW	8	0.99	1.10	#REF!	0.09	0.35	0.79
ebi-a-GCST90016908	MR Egger	8	0.97	2.47	#REF!	0.91	1.44	0.55
ebi-a-GCST90016908	Weighted median	8	0.97	1.19	#REF!	0.18	0.46	0.70
ebi-a-GCST90016908	Weighted mode	8	0.97	1.50	#REF!	0.41	0.55	0.48
ebi-a-GCST90016909	IVW	4	0.98	0.64	#REF!	-0.44	0.40	0.27
ebi-a-GCST90016909	MR Egger	4	0.98	3.95	#REF!	1.37	3.75	0.75
ebi-a-GCST90016909	Weighted median	4	0.98	0.89	#REF!	-0.12	0.51	0.82
ebi-a-GCST90016909	Weighted mode	4	0.97	0.94	#REF!	-0.06	0.59	0.92
ebi-a-GCST90016910	IVW	13	0.99	1.09	#REF!	0.08	0.31	0.79
ebi-a-GCST90016910	MR Egger	13	0.97	0.47	#REF!	-0.76	1.09	0.50
ebi-a-GCST90016910	Weighted median	13	1.00	1.09	#REF!	0.09	0.40	0.83
ebi-a-GCST90016910	Weighted mode	13	0.97	0.98	#REF!	-0.02	0.46	0.96
ebi-a-GCST90016911	IVW	12	0.99	0.83	#REF!	-0.19	0.25	0.45
ebi-a-GCST90016911	MR Egger	12	0.99	0.88	#REF!	-0.13	0.56	0.82
ebi-a-GCST90016911	Weighted median	12	0.99	0.91	#REF!	-0.10	0.33	0.76
ebi-a-GCST90016911	Weighted mode	12	0.97	0.88	#REF!	-0.13	0.30	0.67
ebi-a-GCST90016912	IVW	10	0.97	1.16	#REF!	0.15	0.39	0.70
ebi-a-GCST90016912	MR Egger	10	0.98	4.44	#REF!	1.49	1.71	0.41
ebi-a-GCST90016912	Weighted median	10	1.00	1.52	#REF!	0.42	0.53	0.43
ebi-a-GCST90016912	Weighted mode	10	0.97	1.77	#REF!	0.57	0.77	0.48
ebi-a-GCST90016913	IVW	10	0.99	1.55	#REF!	0.44	0.37	0.24
ebi-a-GCST90016913	MR Egger	10	0.97	0.32	#REF!	-1.13	1.94	0.58
ebi-a-GCST90016913	Weighted median	10	0.98	1.32	#REF!	0.28	0.47	0.55
ebi-a-GCST90016913	Weighted mode	10	1.00	1.13	#REF!	0.12	0.58	0.84
ebi-a-GCST90016914	IVW (multiplicative random effects)	11	0.97	0.76	#REF!	-0.28	0.51	0.58
ebi-a-GCST90016914	MR Egger	11	0.98	0.78	#REF!	-0.24	2.05	0.91
ebi-a-GCST90016914	Weighted median	11	0.97	0.65	#REF!	-0.43	0.53	0.42
ebi-a-GCST90016914	Weighted mode	11	0.99	0.73	#REF!	-0.31	0.63	0.63
ebi-a-GCST90016915	IVW	13	0.98	1.33	#REF!	0.29	0.31	0.35
ebi-a-GCST90016915	MR Egger	13	0.98	1.13	#REF!	0.12	0.79	0.88
ebi-a-GCST90016915	Weighted median	13	0.97	1.34	#REF!	0.30	0.42	0.48
ebi-a-GCST90016915	Weighted mode	13	0.97	1.14	#REF!	0.13	0.49	0.80
ebi-a-GCST90016916	IVW	9	1.00	0.46	#REF!	-0.77	0.41	0.06
ebi-a-GCST90016916	MR Egger	9	0.99	0.00	#REF!	-5.71	2.79	0.08
ebi-a-GCST90016916	Weighted median	9	0.98	0.62	#REF!	-0.48	0.55	0.38
ebi-a-GCST90016916	Weighted mode	9	0.99	0.63	#REF!	-0.45	0.84	0.60
ebi-a-GCST90016917	IVW	5	0.99	1.24	#REF!	0.21	0.53	0.68
ebi-a-GCST90016917	MR Egger	5	0.97	7.66	#REF!	2.04	4.34	0.67
ebi-a-GCST90016917	Weighted median	5	0.97	1.96	#REF!	0.67	0.68	0.32
ebi-a-GCST90016917	Weighted mode	5	0.98	1.85	#REF!	0.62	0.74	0.45
ebi-a-GCST90016918	IVW	6	0.97	1.11	#REF!	0.10	0.25	0.69
ebi-a-GCST90016918	MR Egger	6	0.99	0.57	#REF!	-0.56	0.93	0.58
ebi-a-GCST90016918	Weighted median	6	1.00	1.14	#REF!	0.13	0.31	0.66
ebi-a-GCST90016918	Weighted mode	6	0.97	1.36	#REF!	0.30	0.40	0.48
ebi-a-GCST90016919	IVW (multiplicative random effects)	7	0.99	0.94	#REF!	-0.06	0.42	0.89
ebi-a-GCST90016919	MR Egger	7	0.97	0.75	#REF!	-0.29	1.78	0.88
ebi-a-GCST90016919	Weighted median	7	0.97	0.60	#REF!	-0.51	0.40	0.20
ebi-a-GCST90016919	Weighted mode	7	0.97	0.48	#REF!	-0.73	0.53	0.22
ebi-a-GCST90016920	IVW	6	0.98	0.68	#REF!	-0.38	0.29	0.19
ebi-a-GCST90016920	MR Egger	6	1.00	5.49	#REF!	1.70	0.88	0.12
ebi-a-GCST90016920	Weighted median	6	0.97	0.84	#REF!	-0.18	0.32	0.58
ebi-a-GCST90016920	Weighted mode	6	0.99	0.90	#REF!	-0.10	0.39	0.80
ebi-a-GCST90016921	IVW	10	0.97	0.78	#REF!	-0.24	0.29	0.39
ebi-a-GCST90016921	MR Egger	10	0.99	2.75	#REF!	1.01	1.39	0.49
ebi-a-GCST90016921	Weighted median	10	0.99	0.93	#REF!	-0.07	0.36	0.84
ebi-a-GCST90016921	Weighted mode	10	0.99	0.92	#REF!	-0.09	0.37	0.82
ebi-a-GCST90016922	IVW	9	0.97	0.75	#REF!	-0.29	0.53	0.58
ebi-a-GCST90016922	MR Egger	9	0.97	0.04	#REF!	-3.20	3.18	0.35
ebi-a-GCST90016922	Weighted median	9	0.99	0.93	#REF!	-0.08	0.56	0.89
ebi-a-GCST90016922	Weighted mode	9	0.97	1.22	#REF!	0.20	0.88	0.83
ebi-a-GCST90016923	IVW	8	0.97	0.68	#REF!	-0.39	0.35	0.27
ebi-a-GCST90016923	MR Egger	8	0.97	0.03	#REF!	-3.64	4.64	0.46
ebi-a-GCST90016923	Weighted median	8	0.97	0.63	#REF!	-0.46	0.45	0.30
ebi-a-GCST90016923	Weighted mode	8	0.97	0.66	#REF!	-0.41	0.68	0.57
ebi-a-GCST90017090	IVW	3	0.97	1.00	#REF!	-0.00	0.59	1.00
ebi-a-GCST90017090	MR Egger	3	0.97	0.29	#REF!	-1.25	4.66	0.83
ebi-a-GCST90017090	Weighted median	3	0.99	0.82	#REF!	-0.19	0.58	0.74
ebi-a-GCST90017090	Weighted mode	3	0.97	0.50	#REF!	-0.70	0.90	0.52
ebi-a-GCST90017091	IVW	8	0.98	1.03	#REF!	0.03	0.19	0.89
ebi-a-GCST90017091	MR Egger	8	1.00	0.94	#REF!	-0.07	0.76	0.93
ebi-a-GCST90017091	Weighted median	8	0.97	0.97	#REF!	-0.03	0.25	0.91
ebi-a-GCST90017091	Weighted mode	8	0.99	0.96	#REF!	-0.04	0.31	0.89
ebi-a-GCST90017092	IVW	12	1.00	0.83	#REF!	-0.19	0.25	0.45
ebi-a-GCST90017092	MR Egger	12	0.98	0.88	#REF!	-0.13	0.56	0.82
ebi-a-GCST90017092	Weighted median	12	0.99	0.91	#REF!	-0.10	0.32	0.75
ebi-a-GCST90017092	Weighted mode	12	0.97	0.88	#REF!	-0.13	0.32	0.69
ebi-a-GCST90017093	IVW	9	0.97	0.89	#REF!	-0.12	0.42	0.78
ebi-a-GCST90017093	MR Egger	9	0.97	1.18	#REF!	0.17	1.45	0.91
ebi-a-GCST90017093	Weighted median	9	0.97	1.16	#REF!	0.15	0.47	0.75
ebi-a-GCST90017093	Weighted mode	9	0.98	1.22	#REF!	0.20	0.46	0.67
ebi-a-GCST90017094	IVW	9	0.98	0.88	#REF!	-0.12	0.41	0.77
ebi-a-GCST90017094	MR Egger	9	0.97	2.10	#REF!	0.74	1.83	0.70
ebi-a-GCST90017094	Weighted median	9	0.97	0.50	#REF!	-0.69	0.57	0.22
ebi-a-GCST90017094	Weighted mode	9	0.98	0.40	#REF!	-0.92	0.86	0.31
ebi-a-GCST90017095	IVW	11	0.98	1.67	#REF!	0.51	0.40	0.20
ebi-a-GCST90017095	MR Egger	11	0.97	3.17	#REF!	1.15	2.02	0.58
ebi-a-GCST90017095	Weighted median	11	0.98	1.44	#REF!	0.37	0.49	0.46
ebi-a-GCST90017095	Weighted mode	11	0.99	1.34	#REF!	0.29	0.70	0.68
ebi-a-GCST90017096	IVW (multiplicative random effects)	11	0.98	0.76	#REF!	-0.28	0.51	0.58
ebi-a-GCST90017096	MR Egger	11	0.99	0.78	#REF!	-0.24	2.05	0.91
ebi-a-GCST90017096	Weighted median	11	0.97	0.65	#REF!	-0.43	0.53	0.42
ebi-a-GCST90017096	Weighted mode	11	0.98	0.73	#REF!	-0.31	0.64	0.63
ebi-a-GCST90017097	IVW	12	0.97	1.27	#REF!	0.24	0.29	0.42
ebi-a-GCST90017097	MR Egger	12	0.97	1.26	#REF!	0.23	0.73	0.75
ebi-a-GCST90017097	Weighted median	12	0.97	1.03	#REF!	0.03	0.40	0.94
ebi-a-GCST90017097	Weighted mode	12	0.97	0.93	#REF!	-0.07	0.47	0.88
ebi-a-GCST90017098	IVW	6	0.99	0.91	#REF!	-0.09	0.52	0.86
ebi-a-GCST90017098	MR Egger	6	0.97	83.67	#REF!	4.43	3.09	0.23
ebi-a-GCST90017098	Weighted median	6	0.98	1.02	#REF!	0.02	0.56	0.98
ebi-a-GCST90017098	Weighted mode	6	0.97	1.37	#REF!	0.32	0.68	0.66
ebi-a-GCST90017099	IVW	9	0.97	0.46	#REF!	-0.77	0.41	0.06
ebi-a-GCST90017099	MR Egger	9	0.97	0.00	#REF!	-5.71	2.79	0.08
ebi-a-GCST90017099	Weighted median	9	0.97	0.62	#REF!	-0.48	0.55	0.38
ebi-a-GCST90017099	Weighted mode	9	0.97	0.63	#REF!	-0.45	0.87	0.61
ebi-a-GCST90017100	IVW	7	1.00	0.80	#REF!	-0.22	0.35	0.53
ebi-a-GCST90017100	MR Egger	7	0.97	1.12	#REF!	0.11	1.53	0.95
ebi-a-GCST90017100	Weighted median	7	0.99	0.61	#REF!	-0.50	0.36	0.17
ebi-a-GCST90017100	Weighted mode	7	1.00	0.53	#REF!	-0.64	0.47	0.23
ebi-a-GCST90017101	IVW	10	0.97	0.92	#REF!	-0.08	0.39	0.84
ebi-a-GCST90017101	MR Egger	10	0.99	5.15	#REF!	1.64	1.49	0.30
ebi-a-GCST90017101	Weighted median	10	0.97	1.23	#REF!	0.21	0.53	0.69
ebi-a-GCST90017101	Weighted mode	10	0.99	1.22	#REF!	0.20	0.57	0.73
ebi-a-GCST90017102	IVW	6	0.99	0.68	#REF!	-0.38	0.29	0.19
ebi-a-GCST90017102	MR Egger	6	0.97	5.49	#REF!	1.70	0.88	0.12
ebi-a-GCST90017102	Weighted median	6	0.97	0.84	#REF!	-0.18	0.31	0.57
ebi-a-GCST90017102	Weighted mode	6	0.99	0.90	#REF!	-0.10	0.35	0.78
ebi-a-GCST90017103	IVW	12	0.99	1.50	#REF!	0.40	0.32	0.20
ebi-a-GCST90017103	MR Egger	12	0.98	2.61	#REF!	0.96	1.59	0.56
ebi-a-GCST90017103	Weighted median	12	0.99	0.99	#REF!	-0.01	0.41	0.97
ebi-a-GCST90017103	Weighted mode	12	0.97	0.89	#REF!	-0.12	0.49	0.82
ebi-a-GCST90017104	IVW	12	0.99	1.14	#REF!	0.13	0.16	0.42
ebi-a-GCST90017104	MR Egger	12	0.97	1.01	#REF!	0.01	0.53	0.98
ebi-a-GCST90017104	Weighted median	12	0.98	0.94	#REF!	-0.06	0.23	0.80
ebi-a-GCST90017104	Weighted mode	12	0.97	0.91	#REF!	-0.10	0.28	0.74
ebi-a-GCST90017105	IVW	10	0.98	1.14	#REF!	0.13	0.26	0.62
ebi-a-GCST90017105	MR Egger	10	0.97	1.36	#REF!	0.31	0.63	0.64
ebi-a-GCST90017105	Weighted median	10	0.99	1.51	#REF!	0.41	0.34	0.22
ebi-a-GCST90017105	Weighted mode	10	0.99	1.69	#REF!	0.53	0.49	0.31
ebi-a-GCST90017106	IVW	10	0.97	0.84	#REF!	-0.18	0.30	0.56
ebi-a-GCST90017106	MR Egger	10	0.97	2.43	#REF!	0.89	2.91	0.77
ebi-a-GCST90017106	Weighted median	10	0.97	0.82	#REF!	-0.19	0.34	0.57
ebi-a-GCST90017106	Weighted mode	10	0.99	0.96	#REF!	-0.04	0.56	0.95
ebi-a-GCST90017107	IVW	9	0.97	0.75	#REF!	-0.29	0.53	0.58
ebi-a-GCST90017107	MR Egger	9	0.99	0.04	#REF!	-3.20	3.18	0.35
ebi-a-GCST90017107	Weighted median	9	0.98	0.93	#REF!	-0.08	0.59	0.90
ebi-a-GCST90017107	Weighted mode	9	0.97	1.22	#REF!	0.20	0.84	0.82
ebi-a-GCST90017108	IVW	8	0.99	0.68	#REF!	-0.39	0.35	0.27
ebi-a-GCST90017108	MR Egger	8	0.97	0.03	#REF!	-3.64	4.64	0.46
ebi-a-GCST90017108	Weighted median	8	0.99	0.63	#REF!	-0.46	0.44	0.29
ebi-a-GCST90017108	Weighted mode	8	0.97	0.66	#REF!	-0.41	0.61	0.52
ebi-a-GCST90017109	IVW	6	0.98	1.11	#REF!	0.10	0.25	0.69
ebi-a-GCST90017109	MR Egger	6	0.98	0.57	#REF!	-0.56	0.93	0.58
ebi-a-GCST90017109	Weighted median	6	0.98	1.14	#REF!	0.13	0.31	0.66
ebi-a-GCST90017109	Weighted mode	6	0.98	1.36	#REF!	0.30	0.38	0.46
ebi-a-GCST90016924	IVW	4	0.98	0.58	#REF!	-0.55	0.44	0.21
ebi-a-GCST90016924	MR Egger	4	0.99	0.27	#REF!	-1.30	1.08	0.35
ebi-a-GCST90016924	Weighted median	4	0.97	0.57	#REF!	-0.57	0.52	0.28
ebi-a-GCST90016924	Weighted mode	4	0.97	0.55	#REF!	-0.60	0.56	0.36
ebi-a-GCST90016925	IVW	3	0.97	1.00	#REF!	0.00	0.59	1.00
ebi-a-GCST90016925	MR Egger	3	0.98	0.31	#REF!	-1.17	4.65	0.84
ebi-a-GCST90016925	Weighted median	3	0.97	0.83	#REF!	-0.19	0.58	0.74
ebi-a-GCST90016925	Weighted mode	3	0.99	0.50	#REF!	-0.70	0.89	0.52
ebi-a-GCST90016926	IVW	9	0.98	0.51	#REF!	-0.68	0.41	0.10
ebi-a-GCST90016926	MR Egger	9	0.99	0.40	#REF!	-0.91	2.56	0.73
ebi-a-GCST90016926	Weighted median	9	0.99	0.51	#REF!	-0.67	0.53	0.20
ebi-a-GCST90016926	Weighted mode	9	0.97	0.49	#REF!	-0.70	0.79	0.40
ebi-a-GCST90016927	IVW	6	0.99	1.09	#REF!	0.09	0.61	0.89
ebi-a-GCST90016927	MR Egger	6	0.99	0.01	#REF!	-4.53	3.39	0.25
ebi-a-GCST90016927	Weighted median	6	0.99	0.91	#REF!	-0.09	0.67	0.89
ebi-a-GCST90016927	Weighted mode	6	0.99	0.76	#REF!	-0.27	0.97	0.79
ebi-a-GCST90016928	IVW	7	0.99	1.04	#REF!	0.04	0.27	0.90
ebi-a-GCST90016928	MR Egger	7	0.99	2.48	#REF!	0.91	0.87	0.35
ebi-a-GCST90016928	Weighted median	7	0.99	1.29	#REF!	0.25	0.35	0.47
ebi-a-GCST90016928	Weighted mode	7	0.99	1.34	#REF!	0.29	0.39	0.48
ebi-a-GCST90016929	IVW	9	0.99	0.89	#REF!	-0.12	0.42	0.78
ebi-a-GCST90016929	MR Egger	9	0.99	1.18	#REF!	0.17	1.45	0.91
ebi-a-GCST90016929	Weighted median	9	0.99	1.16	#REF!	0.15	0.48	0.76
ebi-a-GCST90016929	Weighted mode	9	0.99	1.22	#REF!	0.20	0.48	0.68
ebi-a-GCST90016931	IVW	7	0.99	0.44	#REF!	-0.81	0.38	0.03
ebi-a-GCST90016931	MR Egger	7	0.99	0.08	#REF!	-2.53	1.56	0.17
ebi-a-GCST90016931	Weighted median	7	0.99	0.57	#REF!	-0.56	0.50	0.27
ebi-a-GCST90016931	Weighted mode	7	0.99	0.59	#REF!	-0.53	0.83	0.55
ebi-a-GCST90016932	IVW	13	0.99	0.83	#REF!	-0.18	0.23	0.43
ebi-a-GCST90016932	MR Egger	13	0.99	1.95	#REF!	0.67	0.75	0.39
ebi-a-GCST90016932	Weighted median	13	0.99	1.01	#REF!	0.01	0.30	0.96
ebi-a-GCST90016932	Weighted mode	13	0.99	1.20	#REF!	0.18	0.43	0.68
ebi-a-GCST90016933	IVW (multiplicative random effects)	11	0.99	0.76	#REF!	-0.28	0.51	0.58
ebi-a-GCST90016933	MR Egger	11	0.99	0.78	#REF!	-0.24	2.05	0.91
ebi-a-GCST90016933	Weighted median	11	0.99	0.65	#REF!	-0.43	0.54	0.43
ebi-a-GCST90016933	Weighted mode	11	0.99	0.73	#REF!	-0.31	0.65	0.64
ebi-a-GCST90016934	IVW	7	0.99	1.00	#REF!	-0.00	0.44	1.00
ebi-a-GCST90016934	MR Egger	7	0.99	10.21	#REF!	2.32	1.62	0.21
ebi-a-GCST90016934	Weighted median	7	0.99	1.12	#REF!	0.11	0.46	0.80
ebi-a-GCST90016934	Weighted mode	7	0.99	1.04	#REF!	0.04	0.57	0.95
ebi-a-GCST90016935	IVW	10	0.99	1.47	#REF!	0.38	0.31	0.22
ebi-a-GCST90016935	MR Egger	10	0.99	0.91	#REF!	-0.09	0.74	0.90
ebi-a-GCST90016935	Weighted median	10	0.99	1.27	#REF!	0.24	0.41	0.56
ebi-a-GCST90016935	Weighted mode	10	0.99	1.17	#REF!	0.16	0.46	0.75
ebi-a-GCST90016936	IVW	6	0.99	0.91	#REF!	-0.09	0.52	0.86
ebi-a-GCST90016936	MR Egger	6	0.99	83.67	#REF!	4.43	3.09	0.23
ebi-a-GCST90016936	Weighted median	6	0.99	1.02	#REF!	0.02	0.57	0.98
ebi-a-GCST90016936	Weighted mode	6	0.99	1.37	#REF!	0.32	0.70	0.67
ebi-a-GCST90016937	IVW	9	0.99	0.46	#REF!	-0.77	0.41	0.06
ebi-a-GCST90016937	MR Egger	9	0.99	0.00	#REF!	-5.71	2.79	0.08
ebi-a-GCST90016937	Weighted median	9	0.99	0.62	#REF!	-0.48	0.55	0.38
ebi-a-GCST90016937	Weighted mode	9	0.99	0.63	#REF!	-0.45	0.89	0.62
ebi-a-GCST90016938	IVW	8	0.99	0.86	#REF!	-0.15	0.22	0.50
ebi-a-GCST90016938	MR Egger	8	0.99	3.02	#REF!	1.10	1.60	0.52
ebi-a-GCST90016938	Weighted median	8	0.99	0.86	#REF!	-0.15	0.26	0.56
ebi-a-GCST90016938	Weighted mode	8	0.99	0.87	#REF!	-0.14	0.32	0.68
ebi-a-GCST90016939	IVW	8	0.99	1.01	#REF!	0.01	0.42	0.99
ebi-a-GCST90016939	MR Egger	8	0.99	5.58	#REF!	1.72	2.35	0.49
ebi-a-GCST90016939	Weighted median	8	0.99	0.59	#REF!	-0.53	0.57	0.35
ebi-a-GCST90016939	Weighted mode	8	0.99	0.49	#REF!	-0.71	0.78	0.39
ebi-a-GCST90016940	IVW	12	0.99	1.34	#REF!	0.29	0.33	0.37
ebi-a-GCST90016940	MR Egger	12	0.99	3.62	#REF!	1.29	0.94	0.20
ebi-a-GCST90016940	Weighted median	12	0.99	1.25	#REF!	0.23	0.47	0.63
ebi-a-GCST90016940	Weighted mode	12	0.99	0.90	#REF!	-0.10	0.56	0.86
ebi-a-GCST90016941	IVW	6	0.99	1.18	#REF!	0.17	0.28	0.54
ebi-a-GCST90016941	MR Egger	6	0.99	1.01	#REF!	0.01	0.82	0.99
ebi-a-GCST90016941	Weighted median	6	0.99	1.04	#REF!	0.04	0.36	0.91
ebi-a-GCST90016941	Weighted mode	6	0.99	0.86	#REF!	-0.15	0.41	0.73
ebi-a-GCST90016942	IVW	6	0.99	0.68	#REF!	-0.38	0.29	0.19
ebi-a-GCST90016942	MR Egger	6	0.99	5.49	#REF!	1.70	0.88	0.12
ebi-a-GCST90016942	Weighted median	6	0.99	0.84	#REF!	-0.18	0.31	0.57
ebi-a-GCST90016942	Weighted mode	6	0.99	0.90	#REF!	-0.10	0.35	0.78
ebi-a-GCST90016943	IVW	7	0.99	0.91	#REF!	-0.09	0.37	0.81
ebi-a-GCST90016943	MR Egger	7	0.99	1.51	#REF!	0.41	2.13	0.85
ebi-a-GCST90016943	Weighted median	7	0.99	0.74	#REF!	-0.30	0.38	0.43
ebi-a-GCST90016943	Weighted mode	7	0.99	0.59	#REF!	-0.53	0.45	0.28
ebi-a-GCST90016944	IVW	10	0.99	1.14	#REF!	0.13	0.26	0.62
ebi-a-GCST90016944	MR Egger	10	0.99	1.36	#REF!	0.31	0.63	0.64
ebi-a-GCST90016944	Weighted median	10	0.99	1.51	#REF!	0.41	0.34	0.22
ebi-a-GCST90016944	Weighted mode	10	0.99	1.69	#REF!	0.53	0.46	0.28
ebi-a-GCST90016945	IVW	5	0.99	0.82	#REF!	-0.20	0.41	0.63
ebi-a-GCST90016945	MR Egger	5	0.99	0.00	#REF!	-5.54	3.43	0.20
ebi-a-GCST90016945	Weighted median	5	0.99	0.54	#REF!	-0.62	0.53	0.24
ebi-a-GCST90016945	Weighted mode	5	0.99	0.46	#REF!	-0.79	0.66	0.30
ebi-a-GCST90016946	IVW	11	0.99	1.50	#REF!	0.40	0.31	0.20
ebi-a-GCST90016946	MR Egger	11	0.99	1.29	#REF!	0.25	1.00	0.80
ebi-a-GCST90016946	Weighted median	11	0.99	1.70	#REF!	0.53	0.42	0.20
ebi-a-GCST90016946	Weighted mode	11	0.99	1.45	#REF!	0.37	0.46	0.44
ebi-a-GCST90016947	IVW	7	0.99	1.67	#REF!	0.52	0.53	0.33
ebi-a-GCST90016947	MR Egger	7	0.99	1.99	#REF!	0.69	4.41	0.88
ebi-a-GCST90016947	Weighted median	7	0.99	2.62	#REF!	0.96	0.67	0.15
ebi-a-GCST90016947	Weighted mode	7	0.99	2.16	#REF!	0.77	0.89	0.42
ebi-a-GCST90016948	IVW	14	0.99	1.02	#REF!	0.02	0.25	0.95
ebi-a-GCST90016948	MR Egger	14	0.99	0.63	#REF!	-0.46	0.60	0.46
ebi-a-GCST90016948	Weighted median	14	0.99	0.96	#REF!	-0.04	0.35	0.91
ebi-a-GCST90016948	Weighted mode	14	0.99	0.85	#REF!	-0.16	0.42	0.71
ebi-a-GCST90016949	IVW (multiplicative random effects)	11	0.99	1.15	#REF!	0.14	0.36	0.71
ebi-a-GCST90016949	MR Egger	11	0.99	0.36	#REF!	-1.02	3.61	0.78
ebi-a-GCST90016949	Weighted median	11	0.99	0.81	#REF!	-0.21	0.35	0.55
ebi-a-GCST90016949	Weighted mode	11	0.99	0.88	#REF!	-0.13	0.41	0.76
ebi-a-GCST90016950	IVW	16	0.99	1.16	#REF!	0.15	0.26	0.58
ebi-a-GCST90016950	MR Egger	16	0.99	2.93	#REF!	1.07	1.07	0.33
ebi-a-GCST90016950	Weighted median	16	0.99	1.10	#REF!	0.10	0.35	0.78
ebi-a-GCST90016950	Weighted mode	16	0.99	1.23	#REF!	0.20	0.50	0.69
ebi-a-GCST90016951	IVW	6	0.99	0.90	#REF!	-0.11	0.39	0.78
ebi-a-GCST90016951	MR Egger	6	0.99	0.96	#REF!	-0.05	0.81	0.96
ebi-a-GCST90016951	Weighted median	6	0.99	1.21	#REF!	0.19	0.50	0.71
ebi-a-GCST90016951	Weighted mode	6	0.99	1.54	#REF!	0.43	0.51	0.44
ebi-a-GCST90016952	IVW	11	0.99	1.03	#REF!	0.03	0.31	0.92
ebi-a-GCST90016952	MR Egger	11	0.99	0.17	#REF!	-1.78	1.50	0.27
ebi-a-GCST90016952	Weighted median	11	0.99	1.19	#REF!	0.17	0.43	0.69
ebi-a-GCST90016952	Weighted mode	11	0.99	1.00	#REF!	0.00	0.54	0.99
ebi-a-GCST90016956	IVW	14	0.99	1.28	#REF!	0.25	0.26	0.33
ebi-a-GCST90016956	MR Egger	14	0.99	0.89	#REF!	-0.12	0.53	0.82
ebi-a-GCST90016956	Weighted median	14	0.99	1.30	#REF!	0.26	0.36	0.47
ebi-a-GCST90016956	Weighted mode	14	0.99	1.09	#REF!	0.08	0.32	0.80
ebi-a-GCST90016957	IVW	8	0.99	0.68	#REF!	-0.39	0.35	0.27
ebi-a-GCST90016957	MR Egger	8	0.99	0.03	#REF!	-3.61	4.66	0.47
ebi-a-GCST90016957	Weighted median	8	0.99	0.63	#REF!	-0.46	0.45	0.31
ebi-a-GCST90016957	Weighted mode	8	0.99	0.66	#REF!	-0.41	0.60	0.52
ebi-a-GCST90016958	IVW	5	0.99	0.86	#REF!	-0.15	0.20	0.46
ebi-a-GCST90016958	MR Egger	5	0.99	0.84	#REF!	-0.17	0.91	0.86
ebi-a-GCST90016958	Weighted median	5	0.99	0.80	#REF!	-0.23	0.25	0.36
ebi-a-GCST90016958	Weighted mode	5	0.99	1.00	#REF!	-0.00	0.31	0.99
ebi-a-GCST90016961	IVW	8	0.99	0.68	#REF!	-0.39	0.35	0.27
ebi-a-GCST90016961	MR Egger	8	0.99	0.03	#REF!	-3.48	4.64	0.48
ebi-a-GCST90016961	Weighted median	8	0.99	0.63	#REF!	-0.46	0.45	0.30
ebi-a-GCST90016961	Weighted mode	8	0.99	0.66	#REF!	-0.41	0.62	0.53
ebi-a-GCST90016966	IVW	9	0.99	0.92	#REF!	-0.08	0.43	0.85
ebi-a-GCST90016966	MR Egger	9	0.99	0.41	#REF!	-0.89	1.79	0.63
ebi-a-GCST90016966	Weighted median	9	0.99	0.81	#REF!	-0.21	0.57	0.72
ebi-a-GCST90016966	Weighted mode	9	0.99	0.54	#REF!	-0.63	0.76	0.43
ebi-a-GCST90016971	IVW	12	0.99	0.98	#REF!	-0.02	0.29	0.95
ebi-a-GCST90016971	MR Egger	12	0.99	2.71	#REF!	1.00	1.81	0.59
ebi-a-GCST90016971	Weighted median	12	0.99	0.99	#REF!	-0.01	0.39	0.98
ebi-a-GCST90016971	Weighted mode	12	0.99	1.06	#REF!	0.06	0.58	0.92
ebi-a-GCST90016973	IVW	7	0.99	0.64	#REF!	-0.44	0.50	0.37
ebi-a-GCST90016973	MR Egger	7	0.99	1.53	#REF!	0.43	0.83	0.63
ebi-a-GCST90016973	Weighted median	7	0.99	1.01	#REF!	0.01	0.45	0.98
ebi-a-GCST90016973	Weighted mode	7	0.99	1.05	#REF!	0.05	0.42	0.91
ebi-a-GCST90016974	IVW	9	1.00	1.05	#REF!	0.05	0.31	0.88
ebi-a-GCST90016974	MR Egger	9	0.99	1.48	#REF!	0.39	1.18	0.75
ebi-a-GCST90016974	Weighted median	9	0.99	1.25	#REF!	0.22	0.40	0.58
ebi-a-GCST90016974	Weighted mode	9	0.99	1.65	#REF!	0.50	0.52	0.36
ebi-a-GCST90016977	IVW	5	0.99	1.41	#REF!	0.34	0.32	0.29
ebi-a-GCST90016977	MR Egger	5	0.99	0.01	#REF!	-4.24	2.33	0.17
ebi-a-GCST90016977	Weighted median	5	0.99	1.04	#REF!	0.04	0.41	0.93
ebi-a-GCST90016977	Weighted mode	5	0.99	0.99	#REF!	-0.01	0.45	0.98
ebi-a-GCST90016988	IVW	9	0.99	1.47	#REF!	0.38	0.42	0.36
ebi-a-GCST90016988	MR Egger	9	0.99	44.73	#REF!	3.80	5.61	0.52
ebi-a-GCST90016988	Weighted median	9	0.99	1.49	#REF!	0.40	0.55	0.47
ebi-a-GCST90016988	Weighted mode	9	0.99	1.52	#REF!	0.42	0.64	0.53
ebi-a-GCST90016996	IVW	8	0.99	0.80	#REF!	-0.22	0.23	0.35
ebi-a-GCST90016996	MR Egger	8	0.99	0.41	#REF!	-0.90	1.55	0.58
ebi-a-GCST90016996	Weighted median	8	0.99	0.75	#REF!	-0.28	0.30	0.34
ebi-a-GCST90016996	Weighted mode	8	0.99	0.70	#REF!	-0.35	0.45	0.45
ebi-a-GCST90017000	IVW	10	0.99	1.21	#REF!	0.19	0.29	0.50
ebi-a-GCST90017000	MR Egger	10	0.99	1.50	#REF!	0.41	0.58	0.50
ebi-a-GCST90017000	Weighted median	10	0.99	1.10	#REF!	0.10	0.35	0.79
ebi-a-GCST90017000	Weighted mode	10	0.99	1.12	#REF!	0.11	0.34	0.75
ebi-a-GCST90017001	IVW (multiplicative random effects)	8	0.99	1.01	#REF!	0.01	0.31	0.98
ebi-a-GCST90017001	MR Egger	8	0.99	0.11	#REF!	-2.17	1.41	0.18
ebi-a-GCST90017001	Weighted median	8	0.99	0.79	#REF!	-0.24	0.28	0.39
ebi-a-GCST90017001	Weighted mode	8	0.99	0.76	#REF!	-0.27	0.28	0.37
ebi-a-GCST90017002	IVW	4	0.99	2.08	#REF!	0.73	0.33	0.03
ebi-a-GCST90017002	MR Egger	4	0.99	2.90	#REF!	1.06	1.05	0.42
ebi-a-GCST90017002	Weighted median	4	0.99	2.45	#REF!	0.90	0.42	0.03
ebi-a-GCST90017002	Weighted mode	4	0.99	2.49	#REF!	0.91	0.58	0.21
ebi-a-GCST90017003	IVW	6	0.99	0.83	#REF!	-0.18	0.59	0.76
ebi-a-GCST90017003	MR Egger	6	0.99	1.13	#REF!	0.12	1.97	0.95
ebi-a-GCST90017003	Weighted median	6	0.99	0.91	#REF!	-0.09	0.66	0.89
ebi-a-GCST90017003	Weighted mode	6	0.99	0.80	#REF!	-0.22	0.88	0.81
ebi-a-GCST90017007	IVW	5	0.99	0.70	#REF!	-0.36	0.45	0.42
ebi-a-GCST90017007	MR Egger	5	0.99	0.46	#REF!	-0.78	0.82	0.41
ebi-a-GCST90017007	Weighted median	5	0.99	0.60	#REF!	-0.51	0.55	0.36
ebi-a-GCST90017007	Weighted mode	5	0.99	0.59	#REF!	-0.52	0.54	0.38
ebi-a-GCST90017011	IVW	12	0.99	0.95	#REF!	-0.06	0.35	0.87
ebi-a-GCST90017011	MR Egger	12	0.99	0.58	#REF!	-0.54	1.23	0.67
ebi-a-GCST90017011	Weighted median	12	0.99	0.69	#REF!	-0.37	0.47	0.43
ebi-a-GCST90017011	Weighted mode	12	0.99	0.71	#REF!	-0.35	0.50	0.50
ebi-a-GCST90017013	IVW	6	0.99	1.05	#REF!	0.05	0.28	0.87
ebi-a-GCST90017013	MR Egger	6	0.99	1.15	#REF!	0.14	0.66	0.84
ebi-a-GCST90017013	Weighted median	6	0.99	1.12	#REF!	0.12	0.38	0.76
ebi-a-GCST90017013	Weighted mode	6	0.99	1.52	#REF!	0.42	0.52	0.46
ebi-a-GCST90017017	IVW	3	0.99	1.06	#REF!	0.06	0.61	0.92
ebi-a-GCST90017017	MR Egger	3	0.99	0.01	#REF!	-4.90	2.32	0.28
ebi-a-GCST90017017	Weighted median	3	0.99	0.89	#REF!	-0.12	0.52	0.81
ebi-a-GCST90017017	Weighted mode	3	0.99	0.73	#REF!	-0.31	0.56	0.63
ebi-a-GCST90017018	IVW	10	0.99	0.50	#REF!	-0.68	0.28	0.01
ebi-a-GCST90017018	MR Egger	10	0.99	0.29	#REF!	-1.25	1.19	0.33
ebi-a-GCST90017018	Weighted median	10	0.99	0.53	#REF!	-0.63	0.35	0.07
ebi-a-GCST90017018	Weighted mode	10	0.99	0.53	#REF!	-0.63	0.46	0.20
ebi-a-GCST90017021	IVW	10	0.99	0.76	#REF!	-0.27	0.28	0.33
ebi-a-GCST90017021	MR Egger	10	0.99	0.83	#REF!	-0.19	0.58	0.75
ebi-a-GCST90017021	Weighted median	10	0.99	0.85	#REF!	-0.16	0.35	0.65
ebi-a-GCST90017021	Weighted mode	10	0.99	0.88	#REF!	-0.12	0.31	0.70
ebi-a-GCST90017030	IVW	8	0.99	1.08	#REF!	0.08	0.25	0.75
ebi-a-GCST90017030	MR Egger	8	0.99	1.11	#REF!	0.11	0.73	0.89
ebi-a-GCST90017030	Weighted median	8	0.99	1.09	#REF!	0.08	0.34	0.81
ebi-a-GCST90017030	Weighted mode	8	0.99	1.23	#REF!	0.21	0.46	0.67
ebi-a-GCST90017035	IVW	9	0.99	0.82	#REF!	-0.20	0.18	0.26
ebi-a-GCST90017035	MR Egger	9	0.99	0.74	#REF!	-0.30	0.61	0.64
ebi-a-GCST90017035	Weighted median	9	0.99	0.86	#REF!	-0.16	0.25	0.53
ebi-a-GCST90017035	Weighted mode	9	0.99	0.86	#REF!	-0.15	0.29	0.62
ebi-a-GCST90017037	IVW	4	0.99	2.15	#REF!	0.77	0.51	0.13
ebi-a-GCST90017037	MR Egger	4	0.99	17.00	#REF!	2.83	3.79	0.53
ebi-a-GCST90017037	Weighted median	4	0.99	2.24	#REF!	0.81	0.62	0.19
ebi-a-GCST90017037	Weighted mode	4	0.99	2.11	#REF!	0.75	0.74	0.39
ebi-a-GCST90017045	IVW	11	0.99	0.72	#REF!	-0.33	0.31	0.29
ebi-a-GCST90017045	MR Egger	11	0.99	0.07	#REF!	-2.71	2.56	0.32
ebi-a-GCST90017045	Weighted median	11	0.99	0.68	#REF!	-0.38	0.41	0.35
ebi-a-GCST90017045	Weighted mode	11	0.99	0.70	#REF!	-0.36	0.52	0.50
ebi-a-GCST90017050	IVW	10	0.99	1.47	#REF!	0.39	0.28	0.16
ebi-a-GCST90017050	MR Egger	10	0.99	1.81	#REF!	0.60	0.83	0.49
ebi-a-GCST90017050	Weighted median	10	0.99	1.64	#REF!	0.50	0.39	0.21
ebi-a-GCST90017050	Weighted mode	10	0.99	1.69	#REF!	0.53	0.42	0.24
ebi-a-GCST90017051	IVW	7	0.99	0.54	#REF!	-0.61	0.45	0.17
ebi-a-GCST90017051	MR Egger	7	0.99	0.52	#REF!	-0.64	1.94	0.75
ebi-a-GCST90017051	Weighted median	7	0.99	0.41	#REF!	-0.89	0.52	0.09
ebi-a-GCST90017051	Weighted mode	7	0.99	0.35	#REF!	-1.06	0.62	0.14
ebi-a-GCST90017055	IVW	9	0.99	0.70	#REF!	-0.36	0.29	0.22
ebi-a-GCST90017055	MR Egger	9	0.99	0.86	#REF!	-0.15	1.89	0.94
ebi-a-GCST90017055	Weighted median	9	0.99	0.66	#REF!	-0.41	0.37	0.26
ebi-a-GCST90017055	Weighted mode	9	0.99	0.58	#REF!	-0.54	0.56	0.36
ebi-a-GCST90017059	IVW (multiplicative random effects)	7	0.99	0.78	#REF!	-0.25	0.33	0.44
ebi-a-GCST90017059	MR Egger	7	0.99	0.11	#REF!	-2.17	1.44	0.19
ebi-a-GCST90017059	Weighted median	7	0.99	0.63	#REF!	-0.47	0.32	0.14
ebi-a-GCST90017059	Weighted mode	7	0.99	0.56	#REF!	-0.58	0.43	0.23
ebi-a-GCST90017062	IVW	7	0.99	0.92	#REF!	-0.08	0.52	0.87
ebi-a-GCST90017062	MR Egger	7	0.99	4.81	#REF!	1.57	2.19	0.51
ebi-a-GCST90017062	Weighted median	7	0.99	0.77	#REF!	-0.27	0.63	0.67
ebi-a-GCST90017062	Weighted mode	7	0.99	0.70	#REF!	-0.36	0.85	0.68
ebi-a-GCST90017064	IVW	9	0.99	0.79	#REF!	-0.24	0.32	0.45
ebi-a-GCST90017064	MR Egger	9	0.99	1.48	#REF!	0.39	1.84	0.84
ebi-a-GCST90017064	Weighted median	9	0.99	0.81	#REF!	-0.21	0.43	0.63
ebi-a-GCST90017064	Weighted mode	9	0.99	0.87	#REF!	-0.14	0.68	0.84
ebi-a-GCST90017068	IVW	5	0.99	1.22	#REF!	0.20	0.39	0.60
ebi-a-GCST90017068	MR Egger	5	0.99	0.12	#REF!	-2.11	1.17	0.17
ebi-a-GCST90017068	Weighted median	5	0.99	1.03	#REF!	0.03	0.46	0.94
ebi-a-GCST90017068	Weighted mode	5	0.99	0.76	#REF!	-0.28	0.63	0.68
ebi-a-GCST90017088	IVW	5	0.99	1.02	#REF!	0.02	0.43	0.96
ebi-a-GCST90017088	MR Egger	5	0.99	0.41	#REF!	-0.89	8.55	0.92
ebi-a-GCST90017088	Weighted median	5	0.99	1.01	#REF!	0.01	0.52	0.98
ebi-a-GCST90017088	Weighted mode	5	0.99	0.96	#REF!	-0.04	0.66	0.95
ebi-a-GCST90016963	IVW	7	0.99	0.78	#REF!	-0.25	0.19	0.18
ebi-a-GCST90016963	MR Egger	7	0.99	0.08	#REF!	-2.50	1.29	0.11
ebi-a-GCST90016963	Weighted median	7	0.99	0.83	#REF!	-0.19	0.25	0.46
ebi-a-GCST90016963	Weighted mode	7	0.99	0.89	#REF!	-0.12	0.35	0.75
ebi-a-GCST90016968	IVW	6	0.99	1.09	#REF!	0.09	0.61	0.89
ebi-a-GCST90016968	MR Egger	6	0.99	0.01	#REF!	-4.53	3.39	0.25
ebi-a-GCST90016968	Weighted median	6	0.99	0.91	#REF!	-0.09	0.67	0.89
ebi-a-GCST90016968	Weighted mode	6	0.99	0.76	#REF!	-0.27	0.93	0.78
ebi-a-GCST90016978	IVW	6	0.99	1.01	#REF!	0.01	0.44	0.98
ebi-a-GCST90016978	MR Egger	6	0.99	0.44	#REF!	-0.81	1.33	0.57
ebi-a-GCST90016978	Weighted median	6	0.99	1.09	#REF!	0.09	0.53	0.87
ebi-a-GCST90016978	Weighted mode	6	0.99	1.53	#REF!	0.42	0.78	0.61
ebi-a-GCST90016982	IVW (multiplicative random effects)	8	0.99	0.81	#REF!	-0.21	0.42	0.63
ebi-a-GCST90016982	MR Egger	8	0.99	4.27	#REF!	1.45	2.94	0.64
ebi-a-GCST90016982	Weighted median	8	0.99	0.89	#REF!	-0.12	0.39	0.76
ebi-a-GCST90016982	Weighted mode	8	0.99	1.05	#REF!	0.05	0.50	0.92
ebi-a-GCST90016985	IVW	6	0.99	0.87	#REF!	-0.14	0.56	0.80
ebi-a-GCST90016985	MR Egger	6	0.99	0.07	#REF!	-2.73	1.70	0.18
ebi-a-GCST90016985	Weighted median	6	0.99	1.54	#REF!	0.43	0.66	0.51
ebi-a-GCST90016985	Weighted mode	6	0.99	2.12	#REF!	0.75	1.01	0.49
ebi-a-GCST90016989	IVW	7	0.99	0.43	#REF!	-0.85	0.48	0.08
ebi-a-GCST90016989	MR Egger	7	0.99	0.68	#REF!	-0.39	1.26	0.77
ebi-a-GCST90016989	Weighted median	7	0.99	0.54	#REF!	-0.62	0.60	0.30
ebi-a-GCST90016989	Weighted mode	7	0.99	0.54	#REF!	-0.62	0.58	0.32
ebi-a-GCST90016990	IVW	8	0.99	1.32	#REF!	0.28	0.21	0.19
ebi-a-GCST90016990	MR Egger	8	0.99	1.30	#REF!	0.26	0.88	0.78
ebi-a-GCST90016990	Weighted median	8	0.99	1.28	#REF!	0.25	0.27	0.36
ebi-a-GCST90016990	Weighted mode	8	0.99	1.24	#REF!	0.21	0.33	0.55
ebi-a-GCST90016993	IVW	12	0.99	1.32	#REF!	0.28	0.27	0.31
ebi-a-GCST90016993	MR Egger	12	0.99	1.98	#REF!	0.68	1.01	0.52
ebi-a-GCST90016993	Weighted median	12	0.99	1.39	#REF!	0.33	0.37	0.37
ebi-a-GCST90016993	Weighted mode	12	0.99	1.45	#REF!	0.37	0.40	0.37
ebi-a-GCST90016997	IVW	11	0.99	1.60	#REF!	0.47	0.36	0.19
ebi-a-GCST90016997	MR Egger	11	0.99	1.50	#REF!	0.41	1.76	0.82
ebi-a-GCST90016997	Weighted median	11	0.99	1.66	#REF!	0.51	0.48	0.29
ebi-a-GCST90016997	Weighted mode	11	0.99	1.25	#REF!	0.22	0.76	0.78
ebi-a-GCST90016998	IVW (multiplicative random effects)	6	0.99	0.71	#REF!	-0.35	0.75	0.64
ebi-a-GCST90016998	MR Egger	6	0.99	0.00	#REF!	-7.23	6.27	0.31
ebi-a-GCST90016998	Weighted median	6	0.99	0.99	#REF!	-0.01	0.67	0.99
ebi-a-GCST90016998	Weighted mode	6	0.99	0.87	#REF!	-0.14	0.71	0.85
ebi-a-GCST90017005	IVW	11	0.99	0.78	#REF!	-0.25	0.35	0.49
ebi-a-GCST90017005	MR Egger	11	0.99	0.10	#REF!	-2.30	1.74	0.22
ebi-a-GCST90017005	Weighted median	11	0.99	0.76	#REF!	-0.28	0.47	0.56
ebi-a-GCST90017005	Weighted mode	11	0.99	0.81	#REF!	-0.21	0.51	0.69
ebi-a-GCST90017006	IVW	5	0.99	0.54	#REF!	-0.61	0.47	0.20
ebi-a-GCST90017006	MR Egger	5	0.99	0.13	#REF!	-2.07	2.51	0.47
ebi-a-GCST90017006	Weighted median	5	0.99	0.63	#REF!	-0.47	0.65	0.47
ebi-a-GCST90017006	Weighted mode	5	0.99	0.63	#REF!	-0.46	0.85	0.62
ebi-a-GCST90017008	IVW	10	0.99	0.65	#REF!	-0.42	0.37	0.25
ebi-a-GCST90017008	MR Egger	10	0.99	0.34	#REF!	-1.09	2.18	0.63
ebi-a-GCST90017008	Weighted median	10	0.99	0.55	#REF!	-0.60	0.42	0.16
ebi-a-GCST90017008	Weighted mode	10	0.99	0.53	#REF!	-0.64	0.59	0.31
ebi-a-GCST90017020	IVW	12	0.99	0.84	#REF!	-0.17	0.32	0.59
ebi-a-GCST90017020	MR Egger	12	0.99	0.30	#REF!	-1.21	1.37	0.40
ebi-a-GCST90017020	Weighted median	12	0.99	0.77	#REF!	-0.26	0.48	0.59
ebi-a-GCST90017020	Weighted mode	12	0.99	0.78	#REF!	-0.24	0.62	0.70
ebi-a-GCST90017024	IVW	12	0.99	1.19	#REF!	0.18	0.29	0.54
ebi-a-GCST90017024	MR Egger	12	0.99	0.81	#REF!	-0.21	0.65	0.76
ebi-a-GCST90017024	Weighted median	12	0.99	0.79	#REF!	-0.23	0.42	0.59
ebi-a-GCST90017024	Weighted mode	12	0.99	0.69	#REF!	-0.37	0.55	0.52
ebi-a-GCST90017033	IVW	5	0.99	1.47	#REF!	0.39	0.24	0.11
ebi-a-GCST90017033	MR Egger	5	0.99	0.69	#REF!	-0.37	0.87	0.70
ebi-a-GCST90017033	Weighted median	5	0.99	1.48	#REF!	0.39	0.31	0.21
ebi-a-GCST90017033	Weighted mode	5	0.99	1.94	#REF!	0.66	0.43	0.20
ebi-a-GCST90017039	IVW	3	0.99	1.54	#REF!	0.43	0.70	0.54
ebi-a-GCST90017039	MR Egger	3	0.99	1.38	#REF!	0.33	4.43	0.95
ebi-a-GCST90017039	Weighted median	3	0.99	1.55	#REF!	0.44	0.80	0.59
ebi-a-GCST90017039	Weighted mode	3	0.99	1.57	#REF!	0.45	0.88	0.66
ebi-a-GCST90017041	IVW	12	0.99	0.93	#REF!	-0.07	0.26	0.78
ebi-a-GCST90017041	MR Egger	12	0.99	3.69	#REF!	1.31	0.95	0.20
ebi-a-GCST90017041	Weighted median	12	0.99	1.20	#REF!	0.18	0.36	0.62
ebi-a-GCST90017041	Weighted mode	12	0.99	1.45	#REF!	0.37	0.44	0.42
ebi-a-GCST90017042	IVW	7	0.99	1.17	#REF!	0.16	0.24	0.52
ebi-a-GCST90017042	MR Egger	7	0.99	0.35	#REF!	-1.06	0.93	0.31
ebi-a-GCST90017042	Weighted median	7	0.99	1.27	#REF!	0.24	0.32	0.45
ebi-a-GCST90017042	Weighted mode	7	0.99	1.46	#REF!	0.38	0.44	0.41
ebi-a-GCST90017044	IVW	9	0.99	1.08	#REF!	0.08	0.20	0.71
ebi-a-GCST90017044	MR Egger	9	0.99	0.08	#REF!	-2.54	1.35	0.10
ebi-a-GCST90017044	Weighted median	9	0.99	0.87	#REF!	-0.14	0.23	0.53
ebi-a-GCST90017044	Weighted mode	9	0.99	0.77	#REF!	-0.26	0.34	0.47
ebi-a-GCST90017047	IVW	9	0.99	0.63	#REF!	-0.45	0.40	0.25
ebi-a-GCST90017047	MR Egger	9	0.99	2.96	#REF!	1.09	1.20	0.39
ebi-a-GCST90017047	Weighted median	9	0.99	0.57	#REF!	-0.57	0.49	0.24
ebi-a-GCST90017047	Weighted mode	9	0.99	0.51	#REF!	-0.67	0.69	0.36
ebi-a-GCST90017052	IVW	9	0.99	1.30	#REF!	0.26	0.43	0.54
ebi-a-GCST90017052	MR Egger	9	0.99	0.33	#REF!	-1.12	1.68	0.53
ebi-a-GCST90017052	Weighted median	9	0.99	1.01	#REF!	0.01	0.43	0.98
ebi-a-GCST90017052	Weighted mode	9	0.99	0.86	#REF!	-0.15	0.53	0.79
ebi-a-GCST90017057	IVW	10	0.99	0.80	#REF!	-0.22	0.23	0.34
ebi-a-GCST90017057	MR Egger	10	0.99	1.00	#REF!	-0.00	1.20	1.00
ebi-a-GCST90017057	Weighted median	10	0.99	0.95	#REF!	-0.05	0.30	0.86
ebi-a-GCST90017057	Weighted mode	10	0.99	0.99	#REF!	-0.01	0.40	0.99
ebi-a-GCST90017061	IVW	9	0.99	0.55	#REF!	-0.60	0.38	0.11
ebi-a-GCST90017061	MR Egger	9	0.99	0.25	#REF!	-1.39	1.35	0.34
ebi-a-GCST90017061	Weighted median	9	0.99	0.47	#REF!	-0.76	0.53	0.15
ebi-a-GCST90017061	Weighted mode	9	0.99	0.40	#REF!	-0.91	0.66	0.21
ebi-a-GCST90017063	IVW	9	0.99	1.57	#REF!	0.45	0.26	0.08
ebi-a-GCST90017063	MR Egger	9	0.99	1.98	#REF!	0.68	0.51	0.23
ebi-a-GCST90017063	Weighted median	9	0.99	1.72	#REF!	0.54	0.36	0.14
ebi-a-GCST90017063	Weighted mode	9	0.99	1.88	#REF!	0.63	0.34	0.10
ebi-a-GCST90017065	IVW	10	0.99	1.48	#REF!	0.39	0.23	0.09
ebi-a-GCST90017065	MR Egger	10	0.99	0.83	#REF!	-0.18	1.42	0.90
ebi-a-GCST90017065	Weighted median	10	0.99	1.46	#REF!	0.38	0.31	0.22
ebi-a-GCST90017065	Weighted mode	10	0.99	1.57	#REF!	0.45	0.39	0.27
ebi-a-GCST90017066	IVW (multiplicative random effects)	7	0.99	0.82	#REF!	-0.20	0.54	0.71
ebi-a-GCST90017066	MR Egger	7	0.99	0.27	#REF!	-1.31	1.07	0.28
ebi-a-GCST90017066	Weighted median	7	0.99	0.56	#REF!	-0.57	0.48	0.24
ebi-a-GCST90017066	Weighted mode	7	0.99	0.47	#REF!	-0.76	0.40	0.11
ebi-a-GCST90017067	IVW	4	0.99	0.60	#REF!	-0.51	0.27	0.06
ebi-a-GCST90017067	MR Egger	4	0.99	0.00	#REF!	-5.66	6.77	0.49
ebi-a-GCST90017067	Weighted median	4	0.99	0.63	#REF!	-0.46	0.32	0.15
ebi-a-GCST90017067	Weighted mode	4	0.99	0.67	#REF!	-0.40	0.45	0.44
ebi-a-GCST90017071	IVW	10	0.99	0.83	#REF!	-0.18	0.30	0.54
ebi-a-GCST90017071	MR Egger	10	0.99	1.82	#REF!	0.60	0.68	0.40
ebi-a-GCST90017071	Weighted median	10	0.99	1.02	#REF!	0.02	0.39	0.96
ebi-a-GCST90017071	Weighted mode	10	0.99	1.09	#REF!	0.09	0.46	0.85
ebi-a-GCST90017073	IVW	5	0.99	1.53	#REF!	0.43	0.33	0.19
ebi-a-GCST90017073	MR Egger	5	0.99	0.64	#REF!	-0.45	0.73	0.58
ebi-a-GCST90017073	Weighted median	5	0.99	1.17	#REF!	0.15	0.39	0.69
ebi-a-GCST90017073	Weighted mode	5	0.99	1.21	#REF!	0.19	0.38	0.64
ebi-a-GCST90016965	IVW	7	0.99	0.81	#REF!	-0.21	0.24	0.39
ebi-a-GCST90016965	MR Egger	7	0.99	0.18	#REF!	-1.69	1.51	0.31
ebi-a-GCST90016965	Weighted median	7	0.99	0.69	#REF!	-0.38	0.30	0.21
ebi-a-GCST90016965	Weighted mode	7	0.99	0.70	#REF!	-0.36	0.41	0.41
ebi-a-GCST90016967	IVW	9	0.99	1.60	#REF!	0.47	0.31	0.13
ebi-a-GCST90016967	MR Egger	9	0.99	5.00	#REF!	1.61	0.84	0.10
ebi-a-GCST90016967	Weighted median	9	0.99	2.37	#REF!	0.86	0.41	0.03
ebi-a-GCST90016967	Weighted mode	9	0.99	2.02	#REF!	0.70	0.49	0.19
ebi-a-GCST90016969	IVW	7	0.99	2.12	#REF!	0.75	0.48	0.12
ebi-a-GCST90016969	MR Egger	7	0.99	5.48	#REF!	1.70	2.16	0.47
ebi-a-GCST90016969	Weighted median	7	0.99	2.09	#REF!	0.74	0.63	0.24
ebi-a-GCST90016969	Weighted mode	7	0.99	1.99	#REF!	0.69	0.81	0.43
ebi-a-GCST90016970	IVW	9	0.99	0.75	#REF!	-0.29	0.36	0.43
ebi-a-GCST90016970	MR Egger	9	0.99	1.11	#REF!	0.11	1.44	0.94
ebi-a-GCST90016970	Weighted median	9	0.99	0.88	#REF!	-0.13	0.42	0.76
ebi-a-GCST90016970	Weighted mode	9	0.99	1.29	#REF!	0.26	0.46	0.59
ebi-a-GCST90016976	IVW	10	0.99	1.01	#REF!	0.01	0.26	0.98
ebi-a-GCST90016976	MR Egger	10	0.99	2.90	#REF!	1.07	1.20	0.40
ebi-a-GCST90016976	Weighted median	10	0.99	1.03	#REF!	0.03	0.33	0.92
ebi-a-GCST90016976	Weighted mode	10	0.99	1.57	#REF!	0.45	0.51	0.40
ebi-a-GCST90016981	IVW	7	0.99	0.59	#REF!	-0.52	0.50	0.29
ebi-a-GCST90016981	MR Egger	7	0.99	0.15	#REF!	-1.89	2.61	0.50
ebi-a-GCST90016981	Weighted median	7	0.99	0.88	#REF!	-0.13	0.61	0.84
ebi-a-GCST90016981	Weighted mode	7	0.99	1.07	#REF!	0.07	0.79	0.93
ebi-a-GCST90016984	IVW	8	0.99	0.95	#REF!	-0.05	0.41	0.90
ebi-a-GCST90016984	MR Egger	8	0.99	0.07	#REF!	-2.62	3.53	0.49
ebi-a-GCST90016984	Weighted median	8	0.99	0.88	#REF!	-0.13	0.54	0.82
ebi-a-GCST90016984	Weighted mode	8	0.99	0.81	#REF!	-0.21	0.68	0.77
ebi-a-GCST90016986	IVW (multiplicative random effects)	5	0.99	0.99	#REF!	-0.01	0.56	0.98
ebi-a-GCST90016986	MR Egger	5	0.99	31.95	#REF!	3.46	1.91	0.17
ebi-a-GCST90016986	Weighted median	5	0.99	1.21	#REF!	0.19	0.48	0.70
ebi-a-GCST90016986	Weighted mode	5	0.99	1.05	#REF!	0.05	0.57	0.94
ebi-a-GCST90016987	IVW	8	0.99	0.62	#REF!	-0.48	0.29	0.10
ebi-a-GCST90016987	MR Egger	8	0.99	0.68	#REF!	-0.39	1.05	0.73
ebi-a-GCST90016987	Weighted median	8	0.99	0.70	#REF!	-0.35	0.38	0.36
ebi-a-GCST90016987	Weighted mode	8	0.99	0.51	#REF!	-0.67	0.49	0.21
ebi-a-GCST90017004	IVW	15	0.99	1.10	#REF!	0.09	0.21	0.66
ebi-a-GCST90017004	MR Egger	15	0.99	0.33	#REF!	-1.12	0.75	0.16
ebi-a-GCST90017004	Weighted median	15	0.99	1.03	#REF!	0.03	0.28	0.91
ebi-a-GCST90017004	Weighted mode	15	0.99	0.99	#REF!	-0.01	0.40	0.98
ebi-a-GCST90017009	IVW	6	0.99	1.95	#REF!	0.67	0.39	0.09
ebi-a-GCST90017009	MR Egger	6	0.99	1.05	#REF!	0.05	1.38	0.97
ebi-a-GCST90017009	Weighted median	6	0.99	2.09	#REF!	0.74	0.50	0.14
ebi-a-GCST90017009	Weighted mode	6	0.99	3.45	#REF!	1.24	0.66	0.12
ebi-a-GCST90017012	IVW (multiplicative random effects)	10	0.99	1.07	#REF!	0.07	0.23	0.76
ebi-a-GCST90017012	MR Egger	10	0.99	0.55	#REF!	-0.60	1.01	0.57
ebi-a-GCST90017012	Weighted median	10	0.99	1.22	#REF!	0.20	0.23	0.38
ebi-a-GCST90017012	Weighted mode	10	0.99	1.24	#REF!	0.21	0.24	0.40
ebi-a-GCST90017022	IVW	7	0.99	0.93	#REF!	-0.07	0.26	0.78
ebi-a-GCST90017022	MR Egger	7	0.99	0.76	#REF!	-0.27	1.02	0.80
ebi-a-GCST90017022	Weighted median	7	0.99	0.98	#REF!	-0.02	0.35	0.95
ebi-a-GCST90017022	Weighted mode	7	0.99	0.96	#REF!	-0.04	0.36	0.92
ebi-a-GCST90017025	IVW	9	0.99	2.00	#REF!	0.69	0.30	0.02
ebi-a-GCST90017025	MR Egger	9	0.99	0.11	#REF!	-2.17	1.52	0.19
ebi-a-GCST90017025	Weighted median	9	0.99	1.73	#REF!	0.55	0.41	0.18
ebi-a-GCST90017025	Weighted mode	9	0.99	1.41	#REF!	0.35	0.52	0.52
ebi-a-GCST90017027	IVW	9	0.99	1.32	#REF!	0.28	0.24	0.24
ebi-a-GCST90017027	MR Egger	9	0.99	5.59	#REF!	1.72	1.91	0.40
ebi-a-GCST90017027	Weighted median	9	0.99	1.52	#REF!	0.42	0.31	0.18
ebi-a-GCST90017027	Weighted mode	9	0.99	1.62	#REF!	0.48	0.46	0.32
ebi-a-GCST90017028	IVW	8	0.99	1.05	#REF!	0.05	0.36	0.89
ebi-a-GCST90017028	MR Egger	8	0.99	3.81	#REF!	1.34	0.92	0.20
ebi-a-GCST90017028	Weighted median	8	0.99	1.68	#REF!	0.52	0.45	0.25
ebi-a-GCST90017028	Weighted mode	8	0.99	1.65	#REF!	0.50	0.55	0.39
ebi-a-GCST90017031	IVW	8	0.99	1.04	#REF!	0.04	0.22	0.86
ebi-a-GCST90017031	MR Egger	8	0.99	1.28	#REF!	0.25	0.88	0.79
ebi-a-GCST90017031	Weighted median	8	0.99	0.88	#REF!	-0.12	0.25	0.62
ebi-a-GCST90017031	Weighted mode	8	0.99	0.78	#REF!	-0.25	0.42	0.58
ebi-a-GCST90017038	IVW	7	0.99	0.87	#REF!	-0.14	0.29	0.63
ebi-a-GCST90017038	MR Egger	7	0.99	79.17	#REF!	4.37	1.58	0.04
ebi-a-GCST90017038	Weighted median	7	0.99	0.77	#REF!	-0.27	0.31	0.39
ebi-a-GCST90017038	Weighted mode	7	0.99	0.69	#REF!	-0.37	0.30	0.26
ebi-a-GCST90017040	IVW	10	0.99	1.04	#REF!	0.04	0.22	0.84
ebi-a-GCST90017040	MR Egger	10	0.99	0.66	#REF!	-0.41	1.13	0.72
ebi-a-GCST90017040	Weighted median	10	0.99	1.14	#REF!	0.13	0.28	0.64
ebi-a-GCST90017040	Weighted mode	10	0.99	1.17	#REF!	0.16	0.37	0.68
ebi-a-GCST90017043	IVW	6	0.99	0.57	#REF!	-0.57	0.35	0.11
ebi-a-GCST90017043	MR Egger	6	0.99	1.56	#REF!	0.44	1.94	0.83
ebi-a-GCST90017043	Weighted median	6	0.99	0.85	#REF!	-0.17	0.49	0.73
ebi-a-GCST90017043	Weighted mode	6	0.99	0.92	#REF!	-0.08	0.63	0.90
ebi-a-GCST90017046	IVW	9	0.99	0.98	#REF!	-0.02	0.17	0.93
ebi-a-GCST90017046	MR Egger	9	0.99	3.98	#REF!	1.38	1.23	0.30
ebi-a-GCST90017046	Weighted median	9	0.99	1.06	#REF!	0.06	0.23	0.81
ebi-a-GCST90017046	Weighted mode	9	0.99	1.11	#REF!	0.11	0.29	0.73
ebi-a-GCST90017049	IVW	10	0.99	1.49	#REF!	0.40	0.33	0.23
ebi-a-GCST90017049	MR Egger	10	0.99	12.03	#REF!	2.49	1.20	0.07
ebi-a-GCST90017049	Weighted median	10	0.99	1.75	#REF!	0.56	0.41	0.18
ebi-a-GCST90017049	Weighted mode	10	0.99	2.26	#REF!	0.82	0.56	0.18
ebi-a-GCST90017054	IVW	10	0.99	0.80	#REF!	-0.22	0.35	0.52
ebi-a-GCST90017054	MR Egger	10	0.99	0.30	#REF!	-1.20	0.91	0.22
ebi-a-GCST90017054	Weighted median	10	0.99	0.89	#REF!	-0.12	0.41	0.77
ebi-a-GCST90017054	Weighted mode	10	0.99	1.04	#REF!	0.04	0.65	0.95
ebi-a-GCST90017056	IVW	12	0.99	0.78	#REF!	-0.25	0.30	0.41
ebi-a-GCST90017056	MR Egger	12	0.99	3.08	#REF!	1.13	1.11	0.34
ebi-a-GCST90017056	Weighted median	12	0.99	0.71	#REF!	-0.34	0.40	0.39
ebi-a-GCST90017056	Weighted mode	12	0.99	0.65	#REF!	-0.43	0.48	0.39
ebi-a-GCST90017060	IVW (multiplicative random effects)	9	0.99	0.76	#REF!	-0.28	0.53	0.60
ebi-a-GCST90017060	MR Egger	9	0.99	0.11	#REF!	-2.24	1.97	0.29
ebi-a-GCST90017060	Weighted median	9	0.99	0.69	#REF!	-0.38	0.52	0.47
ebi-a-GCST90017060	Weighted mode	9	0.99	0.43	#REF!	-0.84	0.72	0.28
ebi-a-GCST90017069	IVW	6	0.99	1.26	#REF!	0.23	0.26	0.38
ebi-a-GCST90017069	MR Egger	6	0.99	0.69	#REF!	-0.37	1.24	0.78
ebi-a-GCST90017069	Weighted median	6	0.99	1.24	#REF!	0.21	0.32	0.51
ebi-a-GCST90017069	Weighted mode	6	0.99	1.08	#REF!	0.08	0.43	0.86
ebi-a-GCST90017070	IVW	10	0.99	0.93	#REF!	-0.07	0.31	0.82
ebi-a-GCST90017070	MR Egger	10	0.99	0.18	#REF!	-1.74	1.25	0.20
ebi-a-GCST90017070	Weighted median	10	0.99	0.98	#REF!	-0.02	0.45	0.97
ebi-a-GCST90017070	Weighted mode	10	0.99	0.90	#REF!	-0.11	0.47	0.82
ebi-a-GCST90017072	IVW	9	0.99	1.10	#REF!	0.10	0.44	0.83
ebi-a-GCST90017072	MR Egger	9	0.99	17,039.92	#REF!	9.74	3.71	0.03
ebi-a-GCST90017072	Weighted median	9	0.99	1.70	#REF!	0.53	0.49	0.28
ebi-a-GCST90017072	Weighted mode	9	0.99	1.95	#REF!	0.67	0.84	0.45
ebi-a-GCST90017075	IVW	9	0.99	0.87	#REF!	-0.14	0.18	0.44
ebi-a-GCST90017075	MR Egger	9	0.99	0.26	#REF!	-1.35	1.03	0.23
ebi-a-GCST90017075	Weighted median	9	0.99	0.72	#REF!	-0.33	0.23	0.16
ebi-a-GCST90017075	Weighted mode	9	0.99	0.68	#REF!	-0.38	0.29	0.22
ebi-a-GCST90016959	IVW	6	0.99	0.52	#REF!	-0.66	0.29	0.02
ebi-a-GCST90016959	MR Egger	6	0.99	0.22	#REF!	-1.51	0.83	0.14
ebi-a-GCST90016959	Weighted median	6	0.99	0.48	#REF!	-0.74	0.40	0.06
ebi-a-GCST90016959	Weighted mode	6	0.99	0.45	#REF!	-0.80	0.48	0.15
ebi-a-GCST90016960	IVW	7	0.99	1.47	#REF!	0.39	0.36	0.28
ebi-a-GCST90016960	MR Egger	7	0.99	1.09	#REF!	0.09	1.61	0.96
ebi-a-GCST90016960	Weighted median	7	0.99	1.17	#REF!	0.16	0.46	0.73
ebi-a-GCST90016960	Weighted mode	7	0.99	1.21	#REF!	0.19	0.45	0.69
ebi-a-GCST90016962	IVW	13	0.99	1.14	#REF!	0.13	0.40	0.75
ebi-a-GCST90016962	MR Egger	13	0.99	0.89	#REF!	-0.12	2.25	0.96
ebi-a-GCST90016962	Weighted median	13	0.99	0.88	#REF!	-0.13	0.46	0.78
ebi-a-GCST90016962	Weighted mode	13	0.99	0.81	#REF!	-0.21	0.62	0.74
ebi-a-GCST90016964	IVW	6	0.99	0.78	#REF!	-0.25	0.24	0.29
ebi-a-GCST90016964	MR Egger	6	0.99	0.16	#REF!	-1.85	2.42	0.49
ebi-a-GCST90016964	Weighted median	6	0.99	0.71	#REF!	-0.34	0.28	0.23
ebi-a-GCST90016964	Weighted mode	6	0.99	0.56	#REF!	-0.59	0.50	0.29
ebi-a-GCST90016975	IVW	12	0.99	1.01	#REF!	0.01	0.15	0.92
ebi-a-GCST90016975	MR Egger	12	0.99	0.71	#REF!	-0.34	0.63	0.60
ebi-a-GCST90016975	Weighted median	12	0.99	1.01	#REF!	0.01	0.21	0.97
ebi-a-GCST90016975	Weighted mode	12	0.99	0.94	#REF!	-0.06	0.26	0.81
ebi-a-GCST90016979	IVW	6	0.99	0.88	#REF!	-0.13	0.29	0.65
ebi-a-GCST90016979	MR Egger	6	0.99	2.71	#REF!	1.00	2.02	0.65
ebi-a-GCST90016979	Weighted median	6	0.99	0.88	#REF!	-0.13	0.37	0.72
ebi-a-GCST90016979	Weighted mode	6	0.99	0.88	#REF!	-0.12	0.43	0.78
ebi-a-GCST90016980	IVW	4	0.99	1.37	#REF!	0.32	0.39	0.42
ebi-a-GCST90016980	MR Egger	4	0.99	5.29	#REF!	1.67	1.12	0.28
ebi-a-GCST90016980	Weighted median	4	0.99	1.47	#REF!	0.39	0.51	0.45
ebi-a-GCST90016980	Weighted mode	4	0.99	1.82	#REF!	0.60	0.53	0.34
ebi-a-GCST90016983	IVW	8	0.99	0.90	#REF!	-0.11	0.48	0.82
ebi-a-GCST90016983	MR Egger	8	0.99	2.30	#REF!	0.83	2.88	0.78
ebi-a-GCST90016983	Weighted median	8	0.99	0.66	#REF!	-0.41	0.56	0.46
ebi-a-GCST90016983	Weighted mode	8	0.99	0.55	#REF!	-0.60	0.72	0.43
ebi-a-GCST90016991	IVW	10	0.99	1.46	#REF!	0.38	0.26	0.14
ebi-a-GCST90016991	MR Egger	10	0.99	1.18	#REF!	0.17	1.89	0.93
ebi-a-GCST90016991	Weighted median	10	0.99	1.43	#REF!	0.35	0.29	0.22
ebi-a-GCST90016991	Weighted mode	10	0.99	1.48	#REF!	0.39	0.36	0.31
ebi-a-GCST90016992	IVW	5	0.99	0.97	#REF!	-0.03	0.30	0.92
ebi-a-GCST90016992	MR Egger	5	0.99	0.95	#REF!	-0.06	0.83	0.95
ebi-a-GCST90016992	Weighted median	5	0.99	1.18	#REF!	0.17	0.31	0.59
ebi-a-GCST90016992	Weighted mode	5	0.99	1.21	#REF!	0.19	0.31	0.57
ebi-a-GCST90016995	IVW	6	0.99	1.74	#REF!	0.56	0.52	0.28
ebi-a-GCST90016995	MR Egger	6	0.99	1,294.30	#REF!	7.17	3.98	0.15
ebi-a-GCST90016995	Weighted median	6	0.99	1.57	#REF!	0.45	0.68	0.51
ebi-a-GCST90016995	Weighted mode	6	0.99	0.72	#REF!	-0.33	0.89	0.73
ebi-a-GCST90016999	IVW (multiplicative random effects)	8	0.99	1.16	#REF!	0.15	0.28	0.60
ebi-a-GCST90016999	MR Egger	8	0.99	0.91	#REF!	-0.09	1.47	0.95
ebi-a-GCST90016999	Weighted median	8	0.99	1.47	#REF!	0.39	0.28	0.16
ebi-a-GCST90016999	Weighted mode	8	0.99	1.56	#REF!	0.44	0.33	0.22
ebi-a-GCST90017010	IVW	4	0.99	1.53	#REF!	0.42	0.89	0.63
ebi-a-GCST90017010	MR Egger	4	0.99	0.87	#REF!	-0.13	7.48	0.99
ebi-a-GCST90017010	Weighted median	4	0.99	0.73	#REF!	-0.32	0.89	0.72
ebi-a-GCST90017010	Weighted mode	4	0.99	0.45	#REF!	-0.80	1.33	0.59
ebi-a-GCST90017014	IVW	6	0.99	1.18	#REF!	0.16	0.33	0.62
ebi-a-GCST90017014	MR Egger	6	0.99	0.02	#REF!	-4.15	3.62	0.32
ebi-a-GCST90017014	Weighted median	6	0.99	1.06	#REF!	0.06	0.42	0.88
ebi-a-GCST90017014	Weighted mode	6	0.99	0.88	#REF!	-0.13	0.51	0.81
ebi-a-GCST90017015	IVW	11	0.99	1.17	#REF!	0.16	0.28	0.56
ebi-a-GCST90017015	MR Egger	11	0.99	0.61	#REF!	-0.50	1.00	0.63
ebi-a-GCST90017015	Weighted median	11	0.99	0.97	#REF!	-0.03	0.33	0.92
ebi-a-GCST90017015	Weighted mode	11	0.99	0.95	#REF!	-0.05	0.37	0.89
ebi-a-GCST90017016	IVW	9	0.99	1.12	#REF!	0.11	0.18	0.53
ebi-a-GCST90017016	MR Egger	9	0.99	1.95	#REF!	0.67	0.66	0.35
ebi-a-GCST90017016	Weighted median	9	0.99	1.36	#REF!	0.31	0.25	0.21
ebi-a-GCST90017016	Weighted mode	9	0.99	1.35	#REF!	0.30	0.30	0.34
ebi-a-GCST90017019	IVW	13	0.99	1.08	#REF!	0.08	0.27	0.77
ebi-a-GCST90017019	MR Egger	13	0.99	1.59	#REF!	0.46	0.72	0.53
ebi-a-GCST90017019	Weighted median	13	0.99	1.57	#REF!	0.45	0.34	0.19
ebi-a-GCST90017019	Weighted mode	13	0.99	1.55	#REF!	0.44	0.34	0.22
ebi-a-GCST90017023	IVW	3	0.99	0.58	#REF!	-0.55	0.70	0.44
ebi-a-GCST90017023	MR Egger	3	0.99	0.00	#REF!	-12.41	12.64	0.51
ebi-a-GCST90017023	Weighted median	3	0.99	0.56	#REF!	-0.58	0.89	0.51
ebi-a-GCST90017023	Weighted mode	3	0.99	0.46	#REF!	-0.79	1.07	0.54
ebi-a-GCST90017026	IVW	9	0.99	1.37	#REF!	0.32	0.38	0.40
ebi-a-GCST90017026	MR Egger	9	0.99	0.17	#REF!	-1.78	4.38	0.70
ebi-a-GCST90017026	Weighted median	9	0.99	1.46	#REF!	0.38	0.49	0.43
ebi-a-GCST90017026	Weighted mode	9	0.99	1.55	#REF!	0.44	0.64	0.51
ebi-a-GCST90017032	IVW	7	0.99	1.39	#REF!	0.33	0.34	0.34
ebi-a-GCST90017032	MR Egger	7	0.99	4.13	#REF!	1.42	1.45	0.37
ebi-a-GCST90017032	Weighted median	7	0.99	1.90	#REF!	0.64	0.43	0.14
ebi-a-GCST90017032	Weighted mode	7	0.99	1.97	#REF!	0.68	0.48	0.21
ebi-a-GCST90017034	IVW	4	0.99	1.54	#REF!	0.43	0.69	0.53
ebi-a-GCST90017034	MR Egger	4	0.99	1.15	#REF!	0.14	7.18	0.99
ebi-a-GCST90017034	Weighted median	4	0.99	1.23	#REF!	0.21	0.83	0.80
ebi-a-GCST90017034	Weighted mode	4	0.99	1.16	#REF!	0.15	0.93	0.88
ebi-a-GCST90017036	IVW	9	0.99	1.64	#REF!	0.49	0.28	0.07
ebi-a-GCST90017036	MR Egger	9	0.99	0.56	#REF!	-0.57	1.38	0.69
ebi-a-GCST90017036	Weighted median	9	0.99	1.62	#REF!	0.48	0.38	0.21
ebi-a-GCST90017036	Weighted mode	9	0.99	2.57	#REF!	0.95	0.59	0.15
ebi-a-GCST90017048	IVW	11	0.99	1.04	#REF!	0.04	0.37	0.91
ebi-a-GCST90017048	MR Egger	11	0.99	3.65	#REF!	1.29	1.52	0.41
ebi-a-GCST90017048	Weighted median	11	0.99	0.83	#REF!	-0.19	0.48	0.69
ebi-a-GCST90017048	Weighted mode	11	0.99	0.96	#REF!	-0.04	0.52	0.94
ebi-a-GCST90017053	IVW	14	0.99	0.90	#REF!	-0.11	0.23	0.64
ebi-a-GCST90017053	MR Egger	14	0.99	0.84	#REF!	-0.18	0.66	0.79
ebi-a-GCST90017053	Weighted median	14	0.99	0.79	#REF!	-0.23	0.36	0.51
ebi-a-GCST90017053	Weighted mode	14	0.99	0.75	#REF!	-0.29	0.38	0.47
ebi-a-GCST90017058	IVW	5	0.99	1.10	#REF!	0.10	0.64	0.88
ebi-a-GCST90017058	MR Egger	5	0.99	0.44	#REF!	-0.81	12.56	0.95
ebi-a-GCST90017058	Weighted median	5	0.99	0.88	#REF!	-0.13	0.63	0.84
ebi-a-GCST90017058	Weighted mode	5	0.99	0.90	#REF!	-0.11	0.73	0.89
ebi-a-GCST90017074	IVW	7	0.99	1.09	#REF!	0.09	0.30	0.77
ebi-a-GCST90017074	MR Egger	7	0.99	0.31	#REF!	-1.17	1.57	0.49
ebi-a-GCST90017074	Weighted median	7	0.99	1.22	#REF!	0.20	0.38	0.60
ebi-a-GCST90017074	Weighted mode	7	0.99	1.55	#REF!	0.44	0.52	0.43
ebi-a-GCST90017089	IVW	9	0.99	1.16	#REF!	0.15	0.20	0.45
ebi-a-GCST90017089	MR Egger	9	0.99	0.02	#REF!	-3.76	1.54	0.04
ebi-a-GCST90017089	Weighted median	9	0.99	0.98	#REF!	-0.02	0.26	0.95
ebi-a-GCST90017089	Weighted mode	9	0.99	0.85	#REF!	-0.16	0.33	0.64

## Sheet: Table S3
Table S3:The heterogeneity of gut microbiota instrumental variables.
ID（exposure）	Method	Cochran's Q	df	P-value
ebi-a-GCST90017110	MR Egger	13.64	9	0.14
ebi-a-GCST90017110	IVW	14.29	10	0.16
ebi-a-GCST90017111	MR Egger	6.33	9	0.71
ebi-a-GCST90017111	IVW	6.35	10	0.78
ebi-a-GCST90017112	MR Egger	6.62	3	0.08
ebi-a-GCST90017112	IVW	6.78	4	0.15
ebi-a-GCST90017113	MR Egger	3.57	9	0.94
ebi-a-GCST90017113	IVW	5.05	10	0.89
ebi-a-GCST90017114	MR Egger	2.59	8	0.96
ebi-a-GCST90017114	IVW	6.00	9	0.74
ebi-a-GCST90017115	MR Egger	0.74	5	0.98
ebi-a-GCST90017115	IVW	1.35	6	0.97
ebi-a-GCST90017116	MR Egger	5.02	6	0.54
ebi-a-GCST90017116	IVW	7.84	7	0.35
ebi-a-GCST90017117	MR Egger	2.69	8	0.95
ebi-a-GCST90017117	IVW	3.54	9	0.94
ebi-a-GCST90017118	MR Egger	2.41	7	0.93
ebi-a-GCST90017118	IVW	3.97	8	0.86
ebi-a-GCST90016908	MR Egger	3.61	6	0.73
ebi-a-GCST90016908	IVW	3.95	7	0.79
ebi-a-GCST90016909	MR Egger	1.99	2	0.37
ebi-a-GCST90016909	IVW	2.22	3	0.53
ebi-a-GCST90016910	MR Egger	4.09	11	0.97
ebi-a-GCST90016910	IVW	4.74	12	0.97
ebi-a-GCST90016911	MR Egger	6.69	10	0.75
ebi-a-GCST90016911	IVW	6.70	11	0.82
ebi-a-GCST90016912	MR Egger	7.93	8	0.44
ebi-a-GCST90016912	IVW	8.58	9	0.48
ebi-a-GCST90016913	MR Egger	7.22	8	0.51
ebi-a-GCST90016913	IVW	7.89	9	0.55
ebi-a-GCST90016914	MR Egger	20.23	9	0.02
ebi-a-GCST90016914	IVW	20.23	10	0.03
ebi-a-GCST90016915	MR Egger	12.43	11	0.33
ebi-a-GCST90016915	IVW	12.49	12	0.41
ebi-a-GCST90016916	MR Egger	2.50	7	0.93
ebi-a-GCST90016916	IVW	5.69	8	0.68
ebi-a-GCST90016917	MR Egger	3.61	3	0.31
ebi-a-GCST90016917	IVW	3.82	4	0.43
ebi-a-GCST90016918	MR Egger	0.33	4	0.99
ebi-a-GCST90016918	IVW	0.87	5	0.97
ebi-a-GCST90016919	MR Egger	13.36	5	0.02
ebi-a-GCST90016919	IVW	13.41	6	0.04
ebi-a-GCST90016920	MR Egger	1.93	4	0.75
ebi-a-GCST90016920	IVW	7.97	5	0.16
ebi-a-GCST90016921	MR Egger	2.69	8	0.95
ebi-a-GCST90016921	IVW	3.54	9	0.94
ebi-a-GCST90016922	MR Egger	12.31	7	0.09
ebi-a-GCST90016922	IVW	13.82	8	0.09
ebi-a-GCST90016923	MR Egger	1.95	6	0.92
ebi-a-GCST90016923	IVW	2.44	7	0.93
ebi-a-GCST90017090	MR Egger	3.08	1	0.08
ebi-a-GCST90017090	IVW	3.31	2	0.19
ebi-a-GCST90017091	MR Egger	4.47	6	0.61
ebi-a-GCST90017091	IVW	4.49	7	0.72
ebi-a-GCST90017092	MR Egger	6.69	10	0.75
ebi-a-GCST90017092	IVW	6.70	11	0.82
ebi-a-GCST90017093	MR Egger	10.65	7	0.15
ebi-a-GCST90017093	IVW	10.72	8	0.22
ebi-a-GCST90017094	MR Egger	8.29	7	0.31
ebi-a-GCST90017094	IVW	8.57	8	0.38
ebi-a-GCST90017095	MR Egger	13.84	9	0.13
ebi-a-GCST90017095	IVW	14.00	10	0.17
ebi-a-GCST90017096	MR Egger	20.23	9	0.02
ebi-a-GCST90017096	IVW	20.23	10	0.03
ebi-a-GCST90017097	MR Egger	10.54	10	0.39
ebi-a-GCST90017097	IVW	10.54	11	0.48
ebi-a-GCST90017098	MR Egger	4.70	4	0.32
ebi-a-GCST90017098	IVW	7.27	5	0.20
ebi-a-GCST90017099	MR Egger	2.50	7	0.93
ebi-a-GCST90017099	IVW	5.69	8	0.68
ebi-a-GCST90017100	MR Egger	9.74	5	0.08
ebi-a-GCST90017100	IVW	9.84	6	0.13
ebi-a-GCST90017101	MR Egger	5.65	8	0.69
ebi-a-GCST90017101	IVW	7.07	9	0.63
ebi-a-GCST90017102	MR Egger	1.93	4	0.75
ebi-a-GCST90017102	IVW	7.97	5	0.16
ebi-a-GCST90017103	MR Egger	13.17	10	0.21
ebi-a-GCST90017103	IVW	13.34	11	0.27
ebi-a-GCST90017104	MR Egger	8.96	10	0.54
ebi-a-GCST90017104	IVW	9.02	11	0.62
ebi-a-GCST90017105	MR Egger	3.24	8	0.92
ebi-a-GCST90017105	IVW	3.34	9	0.95
ebi-a-GCST90017106	MR Egger	14.82	8	0.06
ebi-a-GCST90017106	IVW	15.08	9	0.09
ebi-a-GCST90017107	MR Egger	12.31	7	0.09
ebi-a-GCST90017107	IVW	13.82	8	0.09
ebi-a-GCST90017108	MR Egger	1.95	6	0.92
ebi-a-GCST90017108	IVW	2.44	7	0.93
ebi-a-GCST90017109	MR Egger	0.33	4	0.99
ebi-a-GCST90017109	IVW	0.87	5	0.97
ebi-a-GCST90016924	MR Egger	0.88	2	0.64
ebi-a-GCST90016924	IVW	1.45	3	0.69
ebi-a-GCST90016925	MR Egger	3.10	1	0.08
ebi-a-GCST90016925	IVW	3.31	2	0.19
ebi-a-GCST90016926	MR Egger	2.42	7	0.93
ebi-a-GCST90016926	IVW	2.43	8	0.96
ebi-a-GCST90016927	MR Egger	4.87	4	0.30
ebi-a-GCST90016927	IVW	7.19	5	0.21
ebi-a-GCST90016928	MR Egger	4.45	5	0.49
ebi-a-GCST90016928	IVW	5.55	6	0.47
ebi-a-GCST90016929	MR Egger	10.65	7	0.15
ebi-a-GCST90016929	IVW	10.72	8	0.22
ebi-a-GCST90016931	MR Egger	1.49	5	0.91
ebi-a-GCST90016931	IVW	2.79	6	0.84
ebi-a-GCST90016932	MR Egger	6.99	11	0.80
ebi-a-GCST90016932	IVW	8.41	12	0.75
ebi-a-GCST90016933	MR Egger	20.23	9	0.02
ebi-a-GCST90016933	IVW	20.23	10	0.03
ebi-a-GCST90016934	MR Egger	6.97	5	0.22
ebi-a-GCST90016934	IVW	10.02	6	0.12
ebi-a-GCST90016935	MR Egger	8.03	8	0.43
ebi-a-GCST90016935	IVW	8.54	9	0.48
ebi-a-GCST90016936	MR Egger	4.70	4	0.32
ebi-a-GCST90016936	IVW	7.27	5	0.20
ebi-a-GCST90016937	MR Egger	2.50	7	0.93
ebi-a-GCST90016937	IVW	5.69	8	0.68
ebi-a-GCST90016938	MR Egger	8.46	6	0.21
ebi-a-GCST90016938	IVW	9.35	7	0.23
ebi-a-GCST90016939	MR Egger	5.20	6	0.52
ebi-a-GCST90016939	IVW	5.74	7	0.57
ebi-a-GCST90016940	MR Egger	7.19	10	0.71
ebi-a-GCST90016940	IVW	8.45	11	0.67
ebi-a-GCST90016941	MR Egger	4.83	4	0.30
ebi-a-GCST90016941	IVW	4.89	5	0.43
ebi-a-GCST90016942	MR Egger	1.93	4	0.75
ebi-a-GCST90016942	IVW	7.97	5	0.16
ebi-a-GCST90016943	MR Egger	12.18	5	0.03
ebi-a-GCST90016943	IVW	12.32	6	0.06
ebi-a-GCST90016944	MR Egger	3.24	8	0.92
ebi-a-GCST90016944	IVW	3.34	9	0.95
ebi-a-GCST90016945	MR Egger	1.62	3	0.66
ebi-a-GCST90016945	IVW	4.07	4	0.40
ebi-a-GCST90016946	MR Egger	4.47	9	0.88
ebi-a-GCST90016946	IVW	4.49	10	0.92
ebi-a-GCST90016947	MR Egger	6.68	5	0.25
ebi-a-GCST90016947	IVW	6.69	6	0.35
ebi-a-GCST90016948	MR Egger	8.65	12	0.73
ebi-a-GCST90016948	IVW	9.41	13	0.74
ebi-a-GCST90016949	MR Egger	21.97	9	0.01
ebi-a-GCST90016949	IVW	22.22	10	0.01
ebi-a-GCST90016950	MR Egger	6.74	14	0.94
ebi-a-GCST90016950	IVW	7.55	15	0.94
ebi-a-GCST90016951	MR Egger	5.67	4	0.23
ebi-a-GCST90016951	IVW	5.68	5	0.34
ebi-a-GCST90016952	MR Egger	6.86	9	0.65
ebi-a-GCST90016952	IVW	8.38	10	0.59
ebi-a-GCST90016956	MR Egger	12.72	12	0.39
ebi-a-GCST90016956	IVW	13.40	13	0.42
ebi-a-GCST90016957	MR Egger	1.96	6	0.92
ebi-a-GCST90016957	IVW	2.44	7	0.93
ebi-a-GCST90016958	MR Egger	1.44	3	0.70
ebi-a-GCST90016958	IVW	1.44	4	0.84
ebi-a-GCST90016961	MR Egger	2.00	6	0.92
ebi-a-GCST90016961	IVW	2.44	7	0.93
ebi-a-GCST90016966	MR Egger	6.07	7	0.53
ebi-a-GCST90016966	IVW	6.28	8	0.62
ebi-a-GCST90016971	MR Egger	7.88	10	0.64
ebi-a-GCST90016971	IVW	8.20	11	0.70
ebi-a-GCST90016973	MR Egger	9.15	5	0.10
ebi-a-GCST90016973	IVW	12.14	6	0.06
ebi-a-GCST90016974	MR Egger	7.85	7	0.35
ebi-a-GCST90016974	IVW	7.96	8	0.44
ebi-a-GCST90016977	MR Egger	1.15	3	0.76
ebi-a-GCST90016977	IVW	5.08	4	0.28
ebi-a-GCST90016988	MR Egger	2.82	7	0.90
ebi-a-GCST90016988	IVW	3.19	8	0.92
ebi-a-GCST90016996	MR Egger	6.58	6	0.36
ebi-a-GCST90016996	IVW	6.80	7	0.45
ebi-a-GCST90017000	MR Egger	10.62	8	0.22
ebi-a-GCST90017000	IVW	10.87	9	0.28
ebi-a-GCST90017001	MR Egger	13.28	6	0.04
ebi-a-GCST90017001	IVW	18.76	7	0.01
ebi-a-GCST90017002	MR Egger	1.13	2	0.57
ebi-a-GCST90017002	IVW	1.24	3	0.74
ebi-a-GCST90017003	MR Egger	7.37	4	0.12
ebi-a-GCST90017003	IVW	7.42	5	0.19
ebi-a-GCST90017007	MR Egger	0.59	3	0.90
ebi-a-GCST90017007	IVW	0.96	4	0.92
ebi-a-GCST90017011	MR Egger	11.11	10	0.35
ebi-a-GCST90017011	IVW	11.30	11	0.42
ebi-a-GCST90017013	MR Egger	2.57	4	0.63
ebi-a-GCST90017013	IVW	2.59	5	0.76
ebi-a-GCST90017017	MR Egger	0.19	1	0.66
ebi-a-GCST90017017	IVW	4.89	2	0.09
ebi-a-GCST90017018	MR Egger	1.78	8	0.99
ebi-a-GCST90017018	IVW	2.01	9	0.99
ebi-a-GCST90017021	MR Egger	10.86	8	0.21
ebi-a-GCST90017021	IVW	10.90	9	0.28
ebi-a-GCST90017030	MR Egger	3.80	6	0.70
ebi-a-GCST90017030	IVW	3.81	7	0.80
ebi-a-GCST90017035	MR Egger	8.75	7	0.27
ebi-a-GCST90017035	IVW	8.79	8	0.36
ebi-a-GCST90017037	MR Egger	0.67	2	0.72
ebi-a-GCST90017037	IVW	0.97	3	0.81
ebi-a-GCST90017045	MR Egger	2.83	9	0.97
ebi-a-GCST90017045	IVW	3.70	10	0.96
ebi-a-GCST90017050	MR Egger	4.52	8	0.81
ebi-a-GCST90017050	IVW	4.59	9	0.87
ebi-a-GCST90017051	MR Egger	8.95	5	0.11
ebi-a-GCST90017051	IVW	8.95	6	0.18
ebi-a-GCST90017055	MR Egger	4.48	7	0.72
ebi-a-GCST90017055	IVW	4.49	8	0.81
ebi-a-GCST90017059	MR Egger	9.51	5	0.09
ebi-a-GCST90017059	IVW	13.04	6	0.04
ebi-a-GCST90017062	MR Egger	3.91	5	0.56
ebi-a-GCST90017062	IVW	4.51	6	0.61
ebi-a-GCST90017064	MR Egger	7.44	7	0.38
ebi-a-GCST90017064	IVW	7.57	8	0.48
ebi-a-GCST90017068	MR Egger	0.93	3	0.82
ebi-a-GCST90017068	IVW	5.23	4	0.26
ebi-a-GCST90017088	MR Egger	2.38	3	0.50
ebi-a-GCST90017088	IVW	2.39	4	0.66
ebi-a-GCST90016963	MR Egger	2.42	5	0.79
ebi-a-GCST90016963	IVW	5.50	6	0.48
ebi-a-GCST90016968	MR Egger	4.87	4	0.30
ebi-a-GCST90016968	IVW	7.19	5	0.21
ebi-a-GCST90016978	MR Egger	5.65	4	0.23
ebi-a-GCST90016978	IVW	6.27	5	0.28
ebi-a-GCST90016982	MR Egger	19.42	6	0.00
ebi-a-GCST90016982	IVW	20.48	7	0.00
ebi-a-GCST90016985	MR Egger	4.26	4	0.37
ebi-a-GCST90016985	IVW	6.97	5	0.22
ebi-a-GCST90016989	MR Egger	6.48	5	0.26
ebi-a-GCST90016989	IVW	6.69	6	0.35
ebi-a-GCST90016990	MR Egger	8.26	6	0.22
ebi-a-GCST90016990	IVW	8.26	7	0.31
ebi-a-GCST90016993	MR Egger	12.18	10	0.27
ebi-a-GCST90016993	IVW	12.39	11	0.33
ebi-a-GCST90016997	MR Egger	11.22	9	0.26
ebi-a-GCST90016997	IVW	11.22	10	0.34
ebi-a-GCST90016998	MR Egger	10.53	4	0.03
ebi-a-GCST90016998	IVW	13.74	5	0.02
ebi-a-GCST90017005	MR Egger	6.33	9	0.71
ebi-a-GCST90017005	IVW	7.77	10	0.65
ebi-a-GCST90017006	MR Egger	2.82	3	0.42
ebi-a-GCST90017006	IVW	3.17	4	0.53
ebi-a-GCST90017008	MR Egger	13.12	8	0.11
ebi-a-GCST90017008	IVW	13.27	9	0.15
ebi-a-GCST90017020	MR Egger	10.06	10	0.44
ebi-a-GCST90017020	IVW	10.67	11	0.47
ebi-a-GCST90017024	MR Egger	8.76	10	0.56
ebi-a-GCST90017024	IVW	9.20	11	0.60
ebi-a-GCST90017033	MR Egger	1.66	3	0.65
ebi-a-GCST90017033	IVW	2.47	4	0.65
ebi-a-GCST90017039	MR Egger	0.00	1	0.95
ebi-a-GCST90017039	IVW	0.00	2	1.00
ebi-a-GCST90017041	MR Egger	7.17	10	0.71
ebi-a-GCST90017041	IVW	9.48	11	0.58
ebi-a-GCST90017042	MR Egger	2.11	5	0.83
ebi-a-GCST90017042	IVW	3.92	6	0.69
ebi-a-GCST90017044	MR Egger	7.54	7	0.37
ebi-a-GCST90017044	IVW	11.64	8	0.17
ebi-a-GCST90017047	MR Egger	9.83	7	0.20
ebi-a-GCST90017047	IVW	12.42	8	0.13
ebi-a-GCST90017052	MR Egger	12.60	7	0.08
ebi-a-GCST90017052	IVW	13.91	8	0.08
ebi-a-GCST90017057	MR Egger	6.71	8	0.57
ebi-a-GCST90017057	IVW	6.74	9	0.66
ebi-a-GCST90017061	MR Egger	5.28	7	0.63
ebi-a-GCST90017061	IVW	5.65	8	0.69
ebi-a-GCST90017063	MR Egger	3.48	7	0.84
ebi-a-GCST90017063	IVW	3.75	8	0.88
ebi-a-GCST90017065	MR Egger	9.74	8	0.28
ebi-a-GCST90017065	IVW	9.95	9	0.35
ebi-a-GCST90017066	MR Egger	17.03	5	0.00
ebi-a-GCST90017066	IVW	21.80	6	0.00
ebi-a-GCST90017067	MR Egger	0.14	2	0.93
ebi-a-GCST90017067	IVW	0.72	3	0.87
ebi-a-GCST90017071	MR Egger	6.96	8	0.54
ebi-a-GCST90017071	IVW	8.61	9	0.47
ebi-a-GCST90017073	MR Egger	2.48	3	0.48
ebi-a-GCST90017073	IVW	4.28	4	0.37
ebi-a-GCST90016965	MR Egger	4.51	5	0.48
ebi-a-GCST90016965	IVW	5.51	6	0.48
ebi-a-GCST90016967	MR Egger	4.71	7	0.70
ebi-a-GCST90016967	IVW	6.85	8	0.55
ebi-a-GCST90016969	MR Egger	1.60	5	0.90
ebi-a-GCST90016969	IVW	1.80	6	0.94
ebi-a-GCST90016970	MR Egger	11.96	7	0.10
ebi-a-GCST90016970	IVW	12.09	8	0.15
ebi-a-GCST90016976	MR Egger	9.61	8	0.29
ebi-a-GCST90016976	IVW	10.59	9	0.31
ebi-a-GCST90016981	MR Egger	6.87	5	0.23
ebi-a-GCST90016981	IVW	7.27	6	0.30
ebi-a-GCST90016984	MR Egger	3.86	6	0.70
ebi-a-GCST90016984	IVW	4.40	7	0.73
ebi-a-GCST90016986	MR Egger	4.43	3	0.22
ebi-a-GCST90016986	IVW	9.61	4	0.05
ebi-a-GCST90016987	MR Egger	4.84	6	0.56
ebi-a-GCST90016987	IVW	4.85	7	0.68
ebi-a-GCST90017004	MR Egger	9.66	13	0.72
ebi-a-GCST90017004	IVW	12.48	14	0.57
ebi-a-GCST90017009	MR Egger	5.58	4	0.23
ebi-a-GCST90017009	IVW	5.90	5	0.32
ebi-a-GCST90017012	MR Egger	17.71	8	0.02
ebi-a-GCST90017012	IVW	18.75	9	0.03
ebi-a-GCST90017022	MR Egger	3.47	5	0.63
ebi-a-GCST90017022	IVW	3.51	6	0.74
ebi-a-GCST90017025	MR Egger	2.89	7	0.90
ebi-a-GCST90017025	IVW	6.60	8	0.58
ebi-a-GCST90017027	MR Egger	3.52	7	0.83
ebi-a-GCST90017027	IVW	4.10	8	0.85
ebi-a-GCST90017028	MR Egger	5.76	6	0.45
ebi-a-GCST90017028	IVW	8.04	7	0.33
ebi-a-GCST90017031	MR Egger	12.37	6	0.05
ebi-a-GCST90017031	IVW	12.50	7	0.09
ebi-a-GCST90017038	MR Egger	1.29	5	0.94
ebi-a-GCST90017038	IVW	9.67	6	0.14
ebi-a-GCST90017040	MR Egger	2.74	8	0.95
ebi-a-GCST90017040	IVW	2.90	9	0.97
ebi-a-GCST90017043	MR Egger	4.28	4	0.37
ebi-a-GCST90017043	IVW	4.58	5	0.47
ebi-a-GCST90017046	MR Egger	6.16	7	0.52
ebi-a-GCST90017046	IVW	7.49	8	0.48
ebi-a-GCST90017049	MR Egger	6.20	8	0.62
ebi-a-GCST90017049	IVW	9.48	9	0.39
ebi-a-GCST90017054	MR Egger	11.23	8	0.19
ebi-a-GCST90017054	IVW	13.12	9	0.16
ebi-a-GCST90017056	MR Egger	5.45	10	0.86
ebi-a-GCST90017056	IVW	7.09	11	0.79
ebi-a-GCST90017060	MR Egger	14.54	7	0.04
ebi-a-GCST90017060	IVW	16.73	8	0.03
ebi-a-GCST90017069	MR Egger	1.02	4	0.91
ebi-a-GCST90017069	IVW	1.26	5	0.94
ebi-a-GCST90017070	MR Egger	5.64	8	0.69
ebi-a-GCST90017070	IVW	7.53	9	0.58
ebi-a-GCST90017072	MR Egger	5.40	7	0.61
ebi-a-GCST90017072	IVW	12.23	8	0.14
ebi-a-GCST90017075	MR Egger	6.18	7	0.52
ebi-a-GCST90017075	IVW	7.62	8	0.47
ebi-a-GCST90016959	MR Egger	3.32	4	0.51
ebi-a-GCST90016959	IVW	4.52	5	0.48
ebi-a-GCST90016960	MR Egger	3.30	5	0.65
ebi-a-GCST90016960	IVW	3.33	6	0.77
ebi-a-GCST90016962	MR Egger	19.59	11	0.05
ebi-a-GCST90016962	IVW	19.61	12	0.07
ebi-a-GCST90016964	MR Egger	6.93	4	0.14
ebi-a-GCST90016964	IVW	7.69	5	0.17
ebi-a-GCST90016975	MR Egger	8.25	10	0.60
ebi-a-GCST90016975	IVW	8.59	11	0.66
ebi-a-GCST90016979	MR Egger	0.73	4	0.95
ebi-a-GCST90016979	IVW	1.04	5	0.96
ebi-a-GCST90016980	MR Egger	0.35	2	0.84
ebi-a-GCST90016980	IVW	1.99	3	0.57
ebi-a-GCST90016983	MR Egger	8.86	6	0.18
ebi-a-GCST90016983	IVW	9.02	7	0.25
ebi-a-GCST90016991	MR Egger	15.90	8	0.04
ebi-a-GCST90016991	IVW	15.93	9	0.07
ebi-a-GCST90016992	MR Egger	5.87	3	0.12
ebi-a-GCST90016992	IVW	5.88	4	0.21
ebi-a-GCST90016995	MR Egger	1.69	4	0.79
ebi-a-GCST90016995	IVW	4.49	5	0.48
ebi-a-GCST90016999	MR Egger	14.27	6	0.03
ebi-a-GCST90016999	IVW	14.33	7	0.05
ebi-a-GCST90017010	MR Egger	6.46	2	0.04
ebi-a-GCST90017010	IVW	6.48	3	0.09
ebi-a-GCST90017014	MR Egger	2.51	4	0.64
ebi-a-GCST90017014	IVW	3.94	5	0.56
ebi-a-GCST90017015	MR Egger	11.39	9	0.25
ebi-a-GCST90017015	IVW	11.98	10	0.29
ebi-a-GCST90017016	MR Egger	4.15	7	0.76
ebi-a-GCST90017016	IVW	4.91	8	0.77
ebi-a-GCST90017019	MR Egger	15.70	11	0.15
ebi-a-GCST90017019	IVW	16.18	12	0.18
ebi-a-GCST90017023	MR Egger	0.39	1	0.53
ebi-a-GCST90017023	IVW	1.27	2	0.53
ebi-a-GCST90017026	MR Egger	2.81	7	0.90
ebi-a-GCST90017026	IVW	3.04	8	0.93
ebi-a-GCST90017032	MR Egger	5.63	5	0.34
ebi-a-GCST90017032	IVW	6.31	6	0.39
ebi-a-GCST90017034	MR Egger	0.63	2	0.73
ebi-a-GCST90017034	IVW	0.64	3	0.89
ebi-a-GCST90017036	MR Egger	7.99	7	0.33
ebi-a-GCST90017036	IVW	8.70	8	0.37
ebi-a-GCST90017048	MR Egger	5.63	9	0.78
ebi-a-GCST90017048	IVW	6.36	10	0.78
ebi-a-GCST90017053	MR Egger	9.00	12	0.70
ebi-a-GCST90017053	IVW	9.01	13	0.77
ebi-a-GCST90017058	MR Egger	6.64	3	0.08
ebi-a-GCST90017058	IVW	6.65	4	0.16
ebi-a-GCST90017074	MR Egger	1.48	5	0.92
ebi-a-GCST90017074	IVW	2.15	6	0.91
ebi-a-GCST90017089	MR Egger	3.05	7	0.88
ebi-a-GCST90017089	IVW	9.60	8	0.29

## Sheet: Table S4
Table S4:Directional horizontal pleiotropy assessed by intercept term in MR Egger regression of the association between gut microbiota and CC.
ID（exposure）	Egger_intercept	SE	P-value
ebi-a-GCST90017110	0.164542	0.249635	0.526315
ebi-a-GCST90017111	-0.00814006	0.0511396	0.877047
ebi-a-GCST90017112	-0.064853	0.242802	0.8067
ebi-a-GCST90017113	-0.12966	0.106658	0.255041
ebi-a-GCST90017114	0.125069	0.0677559	0.102119
ebi-a-GCST90017115	0.109522	0.140645	0.471377
ebi-a-GCST90017116	-0.207697	0.123706	0.144166
ebi-a-GCST90017117	-0.111941	0.121552	0.384015
ebi-a-GCST90017118	-0.0716262	0.0573727	0.252006
ebi-a-GCST90016908	-0.0522747	0.0898347	0.581823
ebi-a-GCST90016909	-0.154917	0.317922	0.674236
ebi-a-GCST90016910	0.0621391	0.0766659	0.434828
ebi-a-GCST90016911	-0.00593762	0.0525354	0.91225
ebi-a-GCST90016912	-0.083344	0.103527	0.44406
ebi-a-GCST90016913	0.100086	0.121818	0.435103
ebi-a-GCST90016914	-0.00246687	0.136549	0.985981
ebi-a-GCST90016915	0.0143945	0.0648113	0.828307
ebi-a-GCST90016916	0.276755	0.154918	0.117182
ebi-a-GCST90016917	-0.121237	0.286189	0.700377
ebi-a-GCST90016918	0.101098	0.137614	0.503297
ebi-a-GCST90016919	0.0239227	0.177294	0.897929
ebi-a-GCST90016920	-0.329026	0.133876	0.0698647
ebi-a-GCST90016921	-0.111941	0.121552	0.384015
ebi-a-GCST90016922	0.171248	0.184806	0.38495
ebi-a-GCST90016923	0.226227	0.32216	0.508853
ebi-a-GCST90017090	0.111939	0.411261	0.83082
ebi-a-GCST90017091	0.013636	0.111029	0.906264
ebi-a-GCST90017092	-0.00593762	0.0525354	0.91225
ebi-a-GCST90017093	-0.0228071	0.109397	0.84079
ebi-a-GCST90017094	-0.0540628	0.111453	0.642437
ebi-a-GCST90017095	-0.0420295	0.12972	0.753339
ebi-a-GCST90017096	-0.00246687	0.136549	0.985981
ebi-a-GCST90017097	0.000334497	0.0579512	0.995508
ebi-a-GCST90017098	-0.337887	0.228697	0.21362
ebi-a-GCST90017099	0.276755	0.154918	0.117182
ebi-a-GCST90017100	-0.0339034	0.151868	0.832181
ebi-a-GCST90017101	-0.116111	0.0974718	0.267707
ebi-a-GCST90017102	-0.329026	0.133876	0.0698647
ebi-a-GCST90017103	-0.0441166	0.123513	0.728379
ebi-a-GCST90017104	0.0152148	0.0657918	0.821779
ebi-a-GCST90017105	-0.0216561	0.0690303	0.761759
ebi-a-GCST90017106	-0.102367	0.277683	0.721956
ebi-a-GCST90017107	0.171248	0.184806	0.38495
ebi-a-GCST90017108	0.226227	0.32216	0.508853
ebi-a-GCST90017109	0.101098	0.137614	0.503297
ebi-a-GCST90016924	0.0744766	0.0984971	0.528498
ebi-a-GCST90016925	0.104945	0.410255	0.84057
ebi-a-GCST90016926	0.0138684	0.14857	0.928244
ebi-a-GCST90016927	0.282358	0.204492	0.239481
ebi-a-GCST90016928	-0.092972	0.0885779	0.341959
ebi-a-GCST90016929	-0.0228071	0.109397	0.84079
ebi-a-GCST90016931	0.128177	0.112584	0.306504
ebi-a-GCST90016932	-0.078565	0.0661198	0.259767
ebi-a-GCST90016933	-0.00246687	0.136549	0.985981
ebi-a-GCST90016934	-0.217	0.146856	0.199549
ebi-a-GCST90016935	0.0455496	0.0639081	0.496269
ebi-a-GCST90016936	-0.337887	0.228697	0.21362
ebi-a-GCST90016937	0.276755	0.154918	0.117182
ebi-a-GCST90016938	-0.161746	0.204156	0.458376
ebi-a-GCST90016939	-0.107656	0.14528	0.486658
ebi-a-GCST90016940	-0.0678146	0.0604604	0.288227
ebi-a-GCST90016941	0.020196	0.0981957	0.847091
ebi-a-GCST90016942	-0.329026	0.133876	0.0698647
ebi-a-GCST90016943	-0.0611939	0.25487	0.819787
ebi-a-GCST90016944	-0.0216561	0.0690303	0.761759
ebi-a-GCST90016945	0.417042	0.266176	0.21515
ebi-a-GCST90016946	0.0116119	0.072898	0.876958
ebi-a-GCST90016947	-0.00929944	0.235999	0.970093
ebi-a-GCST90016948	0.0396571	0.045418	0.399713
ebi-a-GCST90016949	0.111811	0.347004	0.754646
ebi-a-GCST90016950	-0.0643674	0.0716644	0.384278
ebi-a-GCST90016951	-0.00708426	0.075635	0.92988
ebi-a-GCST90016952	0.149265	0.121018	0.248665
ebi-a-GCST90016956	0.0349135	0.0435261	0.438076
ebi-a-GCST90016957	0.224481	0.323456	0.513637
ebi-a-GCST90016958	0.00336294	0.14152	0.982534
ebi-a-GCST90016961	0.215092	0.321635	0.528533
ebi-a-GCST90016966	0.0534081	0.114614	0.655381
ebi-a-GCST90016971	-0.0732253	0.129227	0.583452
ebi-a-GCST90016973	-0.103477	0.0809819	0.257433
ebi-a-GCST90016974	-0.0319914	0.103478	0.766199
ebi-a-GCST90016977	0.613199	0.309277	0.141687
ebi-a-GCST90016988	-0.220386	0.361038	0.560869
ebi-a-GCST90016996	0.0801845	0.180056	0.671698
ebi-a-GCST90017000	-0.023891	0.0543884	0.672091
ebi-a-GCST90017001	0.307073	0.195196	0.166748
ebi-a-GCST90017002	-0.0373128	0.112863	0.772366
ebi-a-GCST90017003	-0.0207712	0.12692	0.877938
ebi-a-GCST90017007	0.051145	0.0840444	0.585808
ebi-a-GCST90017011	0.0345242	0.0834275	0.68774
ebi-a-GCST90017013	-0.0112209	0.0727506	0.884892
ebi-a-GCST90017017	0.631286	0.29122	0.27516
ebi-a-GCST90017018	0.0452143	0.093068	0.640121
ebi-a-GCST90017021	-0.00871554	0.0507101	0.867808
ebi-a-GCST90017030	-0.00334208	0.083652	0.969427
ebi-a-GCST90017035	0.0137312	0.0801314	0.86879
ebi-a-GCST90017037	-0.168644	0.306508	0.637417
ebi-a-GCST90017045	0.192704	0.206666	0.375446
ebi-a-GCST90017050	-0.0204607	0.0764427	0.795732
ebi-a-GCST90017051	0.00234602	0.134352	0.986744
ebi-a-GCST90017055	-0.0164659	0.152614	0.917108
ebi-a-GCST90017059	0.264997	0.1944	0.231008
ebi-a-GCST90017062	-0.103747	0.133541	0.472357
ebi-a-GCST90017064	-0.04349	0.124676	0.737478
ebi-a-GCST90017068	0.235849	0.113825	0.129988
ebi-a-GCST90017088	0.0678567	0.631747	0.921243
ebi-a-GCST90016963	0.315534	0.179625	0.139328
ebi-a-GCST90016968	0.282358	0.204492	0.239481
ebi-a-GCST90016978	0.0712289	0.107948	0.54541
ebi-a-GCST90016982	-0.172025	0.301107	0.588536
ebi-a-GCST90016985	0.169222	0.106271	0.186518
ebi-a-GCST90016989	-0.036856	0.0917885	0.704616
ebi-a-GCST90016990	0.00232856	0.102524	0.982616
ebi-a-GCST90016993	-0.0352158	0.0843222	0.68504
ebi-a-GCST90016997	0.00413442	0.108049	0.970312
ebi-a-GCST90016998	0.567168	0.513414	0.331268
ebi-a-GCST90017005	0.155282	0.129224	0.260164
ebi-a-GCST90017006	0.105976	0.178512	0.594523
ebi-a-GCST90017008	0.0522801	0.169444	0.765554
ebi-a-GCST90017020	0.0704302	0.0904408	0.454163
ebi-a-GCST90017024	0.0298162	0.0449152	0.521806
ebi-a-GCST90017033	0.115368	0.128479	0.435385
ebi-a-GCST90017039	0.00832528	0.34543	0.98466
ebi-a-GCST90017041	-0.109377	0.0719753	0.159565
ebi-a-GCST90017042	0.16034	0.119225	0.236453
ebi-a-GCST90017044	0.368422	0.189018	0.0922842
ebi-a-GCST90017047	-0.129828	0.0955849	0.216534
ebi-a-GCST90017052	0.106665	0.124878	0.421287
ebi-a-GCST90017057	-0.0208566	0.115105	0.86072
ebi-a-GCST90017061	0.0588595	0.0967657	0.562218
ebi-a-GCST90017063	-0.0243653	0.0473054	0.62237
ebi-a-GCST90017065	0.0606002	0.147905	0.69276
ebi-a-GCST90017066	0.113936	0.0963137	0.29
ebi-a-GCST90017067	0.670352	0.881169	0.526261
ebi-a-GCST90017071	-0.0657477	0.0511807	0.234872
ebi-a-GCST90017073	0.108972	0.0812865	0.272531
ebi-a-GCST90016965	0.168327	0.168734	0.364277
ebi-a-GCST90016967	-0.0971601	0.0664933	0.187346
ebi-a-GCST90016969	-0.068111	0.151084	0.670999
ebi-a-GCST90016970	-0.0294633	0.103454	0.784041
ebi-a-GCST90016976	-0.10662	0.1183	0.393768
ebi-a-GCST90016981	0.0927869	0.173492	0.615692
ebi-a-GCST90016984	0.194303	0.264573	0.490397
ebi-a-GCST90016986	-0.330198	0.1763	0.157795
ebi-a-GCST90016987	-0.00907345	0.101089	0.931402
ebi-a-GCST90017004	0.118253	0.070419	0.116958
ebi-a-GCST90017009	0.0560315	0.118805	0.661768
ebi-a-GCST90017012	0.103549	0.150986	0.512211
ebi-a-GCST90017022	0.0233255	0.116496	0.849193
ebi-a-GCST90017025	0.262495	0.136148	0.0951994
ebi-a-GCST90017027	-0.141215	0.185392	0.471113
ebi-a-GCST90017028	-0.109572	0.0725691	0.181811
ebi-a-GCST90017031	-0.0312957	0.12696	0.813512
ebi-a-GCST90017038	-0.617376	0.21326	0.0339903
ebi-a-GCST90017040	0.0477253	0.115826	0.691127
ebi-a-GCST90017043	-0.0814291	0.152788	0.622299
ebi-a-GCST90017046	-0.201677	0.175042	0.287078
ebi-a-GCST90017049	-0.147469	0.0814582	0.10783
ebi-a-GCST90017054	0.0908693	0.0783292	0.279459
ebi-a-GCST90017056	-0.105923	0.0826638	0.228977
ebi-a-GCST90017060	0.138491	0.134738	0.338217
ebi-a-GCST90017069	0.0651998	0.132766	0.649088
ebi-a-GCST90017070	0.137396	0.100083	0.207056
ebi-a-GCST90017072	-0.602202	0.230403	0.0347265
ebi-a-GCST90017075	0.173546	0.144588	0.269069
ebi-a-GCST90016959	0.0989882	0.0902056	0.334107
ebi-a-GCST90016960	0.0261007	0.136399	0.855775
ebi-a-GCST90016962	0.0147129	0.13312	0.913985
ebi-a-GCST90016964	0.224833	0.339521	0.544045
ebi-a-GCST90016975	0.0521295	0.0901607	0.575928
ebi-a-GCST90016979	-0.127814	0.226589	0.602826
ebi-a-GCST90016980	-0.134023	0.1046	0.328578
ebi-a-GCST90016983	-0.0589738	0.176716	0.749945
ebi-a-GCST90016991	0.0230748	0.206569	0.913809
ebi-a-GCST90016992	0.00403469	0.115328	0.97429
ebi-a-GCST90016995	-0.426909	0.254964	0.169367
ebi-a-GCST90016999	0.0323659	0.19308	0.872382
ebi-a-GCST90017010	0.0402154	0.535134	0.946936
ebi-a-GCST90017014	0.413501	0.345853	0.297885
ebi-a-GCST90017015	0.0625414	0.0916546	0.512189
ebi-a-GCST90017016	-0.0852725	0.0979075	0.412652
ebi-a-GCST90017019	-0.0397631	0.0688529	0.575226
ebi-a-GCST90017023	0.693592	0.737504	0.519528
ebi-a-GCST90017026	0.123719	0.257126	0.645077
ebi-a-GCST90017032	-0.0935756	0.120715	0.473282
ebi-a-GCST90017034	0.017393	0.423404	0.970965
ebi-a-GCST90017036	0.0930491	0.117531	0.454523
ebi-a-GCST90017048	-0.0923843	0.108453	0.416393
ebi-a-GCST90017053	0.00572811	0.0507992	0.912085
ebi-a-GCST90017058	0.0547444	0.754285	0.94671
ebi-a-GCST90017074	0.123655	0.15087	0.449725
ebi-a-GCST90017089	0.516379	0.201721	0.0375593

## Sheet: Table S5
Table S5:MR-PRESSO analysis for the association between gut microbiota and CC.
ID(exposure)	MR Analysis	Causal Estimate	SD	T	P-value	OR	95% CI	Remove SNP
ebi-a-GCST90016908	Raw	0.09	0.26	0.35	0.73	1.10	0.66 - 1.83
ebi-a-GCST90016908	Outlier-corrected						-
ebi-a-GCST90016909	Raw	-0.44	0.35	-1.27	0.29	0.64	0.33 - 1.27
ebi-a-GCST90016909	Outlier-corrected						-
ebi-a-GCST90016910	Raw	0.08	0.20	0.42	0.68	1.09	0.74 - 1.59
ebi-a-GCST90016910	Outlier-corrected						-
ebi-a-GCST90016911	Raw	-0.19	0.19	-0.96	0.36	0.83	0.57 - 1.21
ebi-a-GCST90016911	Outlier-corrected						-
ebi-a-GCST90016912	Raw	0.15	0.38	0.39	0.71	1.16	0.55 - 2.43
ebi-a-GCST90016912	Outlier-corrected						-
ebi-a-GCST90016913	Raw	0.44	0.35	1.26	0.24	1.55	0.79 - 3.05
ebi-a-GCST90016913	Outlier-corrected						-
ebi-a-GCST90016914	Raw	-0.28	0.51	-0.55	0.60	0.76	0.28 - 2.05	1 SNP
ebi-a-GCST90016914	Outlier-corrected	-0.62	0.39	-1.57	0.15	0.54	0.25 - 1.17
ebi-a-GCST90016915	Raw	0.29	0.31	0.93	0.37	1.33	0.73 - 2.42
ebi-a-GCST90016915	Outlier-corrected						-
ebi-a-GCST90016916	Raw	-0.77	0.35	-2.24	0.06	0.46	0.23 - 0.91
ebi-a-GCST90016916	Outlier-corrected						-
ebi-a-GCST90016917	Raw	0.21	0.51	0.42	0.70	1.24	0.45 - 3.40
ebi-a-GCST90016917	Outlier-corrected						-
ebi-a-GCST90016918	Raw	0.10	0.11	0.95	0.38	1.11	0.90 - 1.36
ebi-a-GCST90016918	Outlier-corrected						-
ebi-a-GCST90016919	Raw	-0.06	0.42	-0.14	0.89	0.94	0.41 - 2.14
ebi-a-GCST90016919	Outlier-corrected						-
ebi-a-GCST90016920	Raw	-0.38	0.29	-1.32	0.24	0.68	0.39 - 1.20
ebi-a-GCST90016920	Outlier-corrected						-
ebi-a-GCST90016921	Raw	-0.24	0.18	-1.36	0.21	0.78	0.55 - 1.11
ebi-a-GCST90016921	Outlier-corrected						-
ebi-a-GCST90016922	Raw	-0.29	0.53	-0.56	0.59	0.75	0.27 - 2.09
ebi-a-GCST90016922	Outlier-corrected						-
ebi-a-GCST90016923	Raw	-0.39	0.21	-1.86	0.11	0.68	0.45 - 1.02
ebi-a-GCST90016923	Outlier-corrected						-
ebi-a-GCST90016924	Raw	-0.55	0.31	-1.80	0.17	0.58	0.32 - 1.05
ebi-a-GCST90016924	Outlier-corrected						-
ebi-a-GCST90016926	Raw	-0.68	0.23	-3.00	0.02	0.51	0.33 - 0.79
ebi-a-GCST90016926	Outlier-corrected						-
ebi-a-GCST90016927	Raw	0.09	0.61	0.14	0.89	1.09	0.33 - 3.63
ebi-a-GCST90016927	Outlier-corrected						-
ebi-a-GCST90016928	Raw	0.04	0.26	0.14	0.90	1.04	0.62 - 1.72
ebi-a-GCST90016928	Outlier-corrected						-
ebi-a-GCST90016929	Raw	-0.12	0.42	-0.29	0.78	0.89	0.39 - 2.01
ebi-a-GCST90016929	Outlier-corrected						-
ebi-a-GCST90016931	Raw	-0.81	0.26	-3.11	0.02	0.44	0.27 - 0.74
ebi-a-GCST90016931	Outlier-corrected						-
ebi-a-GCST90016932	Raw	-0.18	0.19	-0.95	0.36	0.83	0.57 - 1.21
ebi-a-GCST90016932	Outlier-corrected						-
ebi-a-GCST90016933	Raw	-0.28	0.51	-0.55	0.60	0.76	0.28 - 2.05	1 SNP
ebi-a-GCST90016933	Outlier-corrected	-0.62	0.39	-1.57	0.15	0.54	0.25 - 1.17
ebi-a-GCST90016934	Raw	-0.00	0.44	-0.00	1.00	1.00	0.42 - 2.38
ebi-a-GCST90016934	Outlier-corrected						-
ebi-a-GCST90016935	Raw	0.38	0.30	1.27	0.24	1.47	0.81 - 2.66
ebi-a-GCST90016935	Outlier-corrected						-
ebi-a-GCST90016936	Raw	-0.09	0.52	-0.17	0.87	0.91	0.33 - 2.53
ebi-a-GCST90016936	Outlier-corrected						-
ebi-a-GCST90016937	Raw	-0.77	0.35	-2.24	0.06	0.46	0.23 - 0.91
ebi-a-GCST90016937	Outlier-corrected						-
ebi-a-GCST90016938	Raw	-0.15	0.22	-0.67	0.52	0.86	0.56 - 1.33
ebi-a-GCST90016938	Outlier-corrected						-
ebi-a-GCST90016939	Raw	0.01	0.38	0.01	0.99	1.01	0.48 - 2.10
ebi-a-GCST90016939	Outlier-corrected						-
ebi-a-GCST90016940	Raw	0.29	0.29	1.02	0.33	1.34	0.76 - 2.37
ebi-a-GCST90016940	Outlier-corrected						-
ebi-a-GCST90016941	Raw	0.17	0.27	0.62	0.56	1.18	0.69 - 2.02
ebi-a-GCST90016941	Outlier-corrected						-
ebi-a-GCST90016942	Raw	-0.38	0.29	-1.32	0.24	0.68	0.39 - 1.20
ebi-a-GCST90016942	Outlier-corrected						-
ebi-a-GCST90016943	Raw	-0.09	0.37	-0.24	0.82	0.91	0.44 - 1.90
ebi-a-GCST90016943	Outlier-corrected						-
ebi-a-GCST90016944	Raw	0.13	0.16	0.81	0.44	1.14	0.83 - 1.56
ebi-a-GCST90016944	Outlier-corrected						-
ebi-a-GCST90016945	Raw	-0.20	0.41	-0.49	0.65	0.82	0.37 - 1.82
ebi-a-GCST90016945	Outlier-corrected						-
ebi-a-GCST90016946	Raw	0.40	0.21	1.93	0.08	1.50	0.99 - 2.26
ebi-a-GCST90016946	Outlier-corrected						-
ebi-a-GCST90016947	Raw	0.52	0.53	0.97	0.37	1.67	0.59 - 4.74
ebi-a-GCST90016947	Outlier-corrected						-
ebi-a-GCST90016948	Raw	0.02	0.21	0.07	0.94	1.02	0.67 - 1.54
ebi-a-GCST90016948	Outlier-corrected						-
ebi-a-GCST90016949	Raw	0.14	0.36	0.37	0.72	1.15	0.56 - 2.34	1 SNP
ebi-a-GCST90016949	Outlier-corrected	-0.04	0.29	-0.13	0.90	0.96	0.54 - 1.71
ebi-a-GCST90016950	Raw	0.15	0.19	0.78	0.45	1.16	0.80 - 1.67
ebi-a-GCST90016950	Outlier-corrected						-
ebi-a-GCST90016951	Raw	-0.11	0.39	-0.28	0.79	0.90	0.42 - 1.93
ebi-a-GCST90016951	Outlier-corrected						-
ebi-a-GCST90016952	Raw	0.03	0.28	0.11	0.92	1.03	0.60 - 1.78
ebi-a-GCST90016952	Outlier-corrected						-
ebi-a-GCST90016956	Raw	0.25	0.26	0.97	0.35	1.28	0.77 - 2.12
ebi-a-GCST90016956	Outlier-corrected						-
ebi-a-GCST90016957	Raw	-0.39	0.21	-1.85	0.11	0.68	0.45 - 1.02
ebi-a-GCST90016957	Outlier-corrected						-
ebi-a-GCST90016958	Raw	-0.15	0.12	-1.23	0.29	0.86	0.68 - 1.09
ebi-a-GCST90016958	Outlier-corrected						-
ebi-a-GCST90017091	Raw	0.03	0.15	0.17	0.87	1.03	0.77 - 1.37
ebi-a-GCST90017091	Outlier-corrected						-
ebi-a-GCST90017092	Raw	-0.19	0.19	-0.96	0.36	0.83	0.57 - 1.21
ebi-a-GCST90017092	Outlier-corrected						-
ebi-a-GCST90017093	Raw	-0.12	0.42	-0.29	0.78	0.89	0.39 - 2.01
ebi-a-GCST90017093	Outlier-corrected						-
ebi-a-GCST90017094	Raw	-0.12	0.41	-0.30	0.77	0.88	0.39 - 1.99
ebi-a-GCST90017094	Outlier-corrected						-
ebi-a-GCST90017095	Raw	0.51	0.40	1.29	0.23	1.67	0.77 - 3.65
ebi-a-GCST90017095	Outlier-corrected						-
ebi-a-GCST90017096	Raw	-0.28	0.51	-0.55	0.60	0.76	0.28 - 2.05	1 SNP
ebi-a-GCST90017096	Outlier-corrected	-0.62	0.39	-1.57	0.15	0.54	0.25 - 1.17
ebi-a-GCST90017097	Raw	0.24	0.29	0.83	0.42	1.27	0.72 - 2.23
ebi-a-GCST90017097	Outlier-corrected						-
ebi-a-GCST90017098	Raw	-0.09	0.52	-0.17	0.87	0.91	0.33 - 2.53
ebi-a-GCST90017098	Outlier-corrected						-
ebi-a-GCST90017099	Raw	-0.77	0.35	-2.24	0.06	0.46	0.23 - 0.91
ebi-a-GCST90017099	Outlier-corrected						-
ebi-a-GCST90017100	Raw	-0.22	0.35	-0.64	0.55	0.80	0.40 - 1.59
ebi-a-GCST90017100	Outlier-corrected						-
ebi-a-GCST90017101	Raw	-0.08	0.34	-0.23	0.83	0.92	0.47 - 1.82
ebi-a-GCST90017101	Outlier-corrected						-
ebi-a-GCST90017102	Raw	-0.38	0.29	-1.32	0.24	0.68	0.39 - 1.20
ebi-a-GCST90017102	Outlier-corrected						-
ebi-a-GCST90017103	Raw	0.40	0.32	1.28	0.23	1.50	0.80 - 2.79
ebi-a-GCST90017103	Outlier-corrected						-
ebi-a-GCST90017104	Raw	0.13	0.15	0.90	0.39	1.14	0.86 - 1.51
ebi-a-GCST90017104	Outlier-corrected						-
ebi-a-GCST90017105	Raw	0.13	0.16	0.81	0.44	1.14	0.83 - 1.56
ebi-a-GCST90017105	Outlier-corrected						-
ebi-a-GCST90017106	Raw	-0.18	0.30	-0.58	0.57	0.84	0.46 - 1.52
ebi-a-GCST90017106	Outlier-corrected						-
ebi-a-GCST90017107	Raw	-0.29	0.53	-0.56	0.59	0.75	0.27 - 2.09
ebi-a-GCST90017107	Outlier-corrected						-
ebi-a-GCST90017108	Raw	-0.39	0.21	-1.86	0.11	0.68	0.45 - 1.02
ebi-a-GCST90017108	Outlier-corrected						-
ebi-a-GCST90017109	Raw	0.10	0.11	0.95	0.38	1.11	0.90 - 1.36
ebi-a-GCST90017109	Outlier-corrected						-
ebi-a-GCST90017110	Raw	-0.16	0.46	-0.35	0.73	0.85	0.35 - 2.09
ebi-a-GCST90017110	Outlier-corrected						-
ebi-a-GCST90017111	Raw	-0.20	0.21	-0.96	0.36	0.82	0.54 - 1.24
ebi-a-GCST90017111	Outlier-corrected						-
ebi-a-GCST90017112	Raw	-0.24	0.48	-0.49	0.65	0.79	0.31 - 2.02
ebi-a-GCST90017112	Outlier-corrected						-
ebi-a-GCST90017113	Raw	-0.03	0.12	-0.25	0.80	0.97	0.76 - 1.24
ebi-a-GCST90017113	Outlier-corrected						-
ebi-a-GCST90017114	Raw	0.20	0.27	0.74	0.48	1.22	0.72 - 2.06
ebi-a-GCST90017114	Outlier-corrected						-
ebi-a-GCST90017115	Raw	0.01	0.10	0.08	0.94	1.01	0.83 - 1.23
ebi-a-GCST90017115	Outlier-corrected						-
ebi-a-GCST90017116	Raw	-0.41	0.45	-0.91	0.39	0.66	0.27 - 1.61
ebi-a-GCST90017116	Outlier-corrected						-
ebi-a-GCST90017117	Raw	-0.24	0.18	-1.36	0.21	0.78	0.55 - 1.11
ebi-a-GCST90017117	Outlier-corrected						-
ebi-a-GCST90017118	Raw	-0.31	0.18	-1.74	0.12	0.74	0.52 - 1.04
ebi-a-GCST90017118	Outlier-corrected						-
ebi-a-GCST90016961	Raw	-0.39	0.21	-1.85	0.11	0.68	0.45 - 1.02
ebi-a-GCST90016961	Outlier-corrected						-
ebi-a-GCST90016966	Raw	-0.08	0.38	-0.22	0.83	0.92	0.44 - 1.94
ebi-a-GCST90016966	Outlier-corrected						-
ebi-a-GCST90016971	Raw	-0.02	0.25	-0.07	0.94	0.98	0.60 - 1.60
ebi-a-GCST90016971	Outlier-corrected						-
ebi-a-GCST90016973	Raw	-0.44	0.50	-0.89	0.41	0.64	0.24 - 1.70
ebi-a-GCST90016973	Outlier-corrected						-
ebi-a-GCST90016974	Raw	0.05	0.31	0.15	0.89	1.05	0.57 - 1.91
ebi-a-GCST90016974	Outlier-corrected						-
ebi-a-GCST90016977	Raw	0.34	0.32	1.06	0.35	1.41	0.75 - 2.67
ebi-a-GCST90016977	Outlier-corrected						-
ebi-a-GCST90016988	Raw	0.38	0.27	1.44	0.19	1.47	0.87 - 2.47
ebi-a-GCST90016988	Outlier-corrected						-
ebi-a-GCST90016996	Raw	-0.22	0.23	-0.95	0.37	0.80	0.51 - 1.26
ebi-a-GCST90016996	Outlier-corrected						-
ebi-a-GCST90017000	Raw	0.19	0.29	0.67	0.52	1.21	0.69 - 2.15
ebi-a-GCST90017000	Outlier-corrected						-
ebi-a-GCST90017001	Raw	0.01	0.31	0.03	0.98	1.01	0.55 - 1.87	1 SNP
ebi-a-GCST90017001	Outlier-corrected	-0.20	0.24	-0.84	0.43	0.81	0.51 - 1.31
ebi-a-GCST90017002	Raw	0.73	0.21	3.42	0.04	2.08	1.37 - 3.17
ebi-a-GCST90017002	Outlier-corrected						-
ebi-a-GCST90017003	Raw	-0.18	0.59	-0.31	0.77	0.83	0.26 - 2.63
ebi-a-GCST90017003	Outlier-corrected						-
ebi-a-GCST90017007	Raw	-0.36	0.22	-1.63	0.18	0.70	0.45 - 1.08
ebi-a-GCST90017007	Outlier-corrected						-
ebi-a-GCST90017011	Raw	-0.06	0.35	-0.16	0.88	0.95	0.47 - 1.89
ebi-a-GCST90017011	Outlier-corrected						-
ebi-a-GCST90017013	Raw	0.05	0.20	0.23	0.83	1.05	0.70 - 1.56
ebi-a-GCST90017013	Outlier-corrected						-
ebi-a-GCST90017018	Raw	-0.68	0.13	-5.17	0.00	0.50	0.39 - 0.65
ebi-a-GCST90017018	Outlier-corrected						-
ebi-a-GCST90017021	Raw	-0.27	0.28	-0.98	0.35	0.76	0.44 - 1.31
ebi-a-GCST90017021	Outlier-corrected						-
ebi-a-GCST90017030	Raw	0.08	0.18	0.44	0.67	1.08	0.76 - 1.55
ebi-a-GCST90017030	Outlier-corrected						-
ebi-a-GCST90017035	Raw	-0.20	0.18	-1.13	0.29	0.82	0.57 - 1.16
ebi-a-GCST90017035	Outlier-corrected						-
ebi-a-GCST90017037	Raw	0.77	0.29	2.65	0.08	2.15	1.22 - 3.79
ebi-a-GCST90017037	Outlier-corrected						-
ebi-a-GCST90017045	Raw	-0.33	0.19	-1.75	0.11	0.72	0.49 - 1.04
ebi-a-GCST90017045	Outlier-corrected						-
ebi-a-GCST90017050	Raw	0.39	0.20	1.95	0.08	1.47	1.00 - 2.17
ebi-a-GCST90017050	Outlier-corrected						-
ebi-a-GCST90017051	Raw	-0.61	0.45	-1.37	0.22	0.54	0.23 - 1.30
ebi-a-GCST90017051	Outlier-corrected						-
ebi-a-GCST90017055	Raw	-0.36	0.22	-1.64	0.14	0.70	0.46 - 1.07
ebi-a-GCST90017055	Outlier-corrected						-
ebi-a-GCST90017059	Raw	-0.25	0.33	-0.77	0.47	0.78	0.41 - 1.48
ebi-a-GCST90017059	Outlier-corrected						-
ebi-a-GCST90017062	Raw	-0.08	0.45	-0.18	0.86	0.92	0.38 - 2.22
ebi-a-GCST90017062	Outlier-corrected						-
ebi-a-GCST90017064	Raw	-0.24	0.31	-0.78	0.46	0.79	0.43 - 1.44
ebi-a-GCST90017064	Outlier-corrected						-
ebi-a-GCST90017068	Raw	0.20	0.39	0.52	0.63	1.22	0.57 - 2.63
ebi-a-GCST90017068	Outlier-corrected						-
ebi-a-GCST90017088	Raw	0.02	0.33	0.07	0.95	1.02	0.53 - 1.96
ebi-a-GCST90017088	Outlier-corrected						-

## Sheet: Table S6
Table S6.Full result of MR estimates for the association between gut microbiota and CC.
ID(exposure)	MR method	No. of SNP	F-statistic	OR	95% CI	Beta	SE	P-value
ebi-a-GCST90017110	IVW	9	0.96	1.25	0.45 - 3.48	0.23	0.52	0.66
ebi-a-GCST90017110	MR Egger	9	0.96	4.91	0.00 - 110,485.79	1.59	5.11	0.76
ebi-a-GCST90017110	Weighted median	9	0.98	1.33	0.50 - 3.57	0.29	0.50	0.57
ebi-a-GCST90017110	Weighted mode	9	0.96	1.82	0.48 - 6.95	0.60	0.68	0.40
ebi-a-GCST90017111	IVW	11	0.96	0.81	0.54 - 1.21	-0.21	0.21	0.30
ebi-a-GCST90017111	MR Egger	11	0.96	1.18	0.50 - 2.78	0.17	0.44	0.71
ebi-a-GCST90017111	Weighted median	11	0.96	0.90	0.54 - 1.52	-0.10	0.27	0.69
ebi-a-GCST90017111	Weighted mode	11	0.74	0.89	0.52 - 1.53	-0.11	0.28	0.69
ebi-a-GCST90017112	IVW	5	0.96	1.02	0.58 - 1.81	0.02	0.29	0.94
ebi-a-GCST90017112	MR Egger	5	0.96	3.01	0.25 - 36.86	1.10	1.28	0.45
ebi-a-GCST90017112	Weighted median	5	0.97	1.11	0.54 - 2.30	0.11	0.37	0.78
ebi-a-GCST90017112	Weighted mode	5	0.96	1.20	0.51 - 2.83	0.18	0.44	0.70
ebi-a-GCST90017113	IVW	11	0.96	0.97	0.72 - 1.32	-0.03	0.16	0.85
ebi-a-GCST90017113	MR Egger	11	0.96	3.76	1.27 - 11.16	1.33	0.55	0.04
ebi-a-GCST90017113	Weighted median	11	0.96	1.32	0.92 - 1.90	0.28	0.18	0.13
ebi-a-GCST90017113	Weighted mode	11	0.96	1.32	0.86 - 2.02	0.28	0.22	0.23
ebi-a-GCST90017114	IVW	11	0.97	0.86	0.52 - 1.42	-0.15	0.26	0.55
ebi-a-GCST90017114	MR Egger	11	0.96	0.16	0.04 - 0.66	-1.82	0.72	0.03
ebi-a-GCST90017114	Weighted median	11	0.96	0.86	0.42 - 1.76	-0.15	0.37	0.68
ebi-a-GCST90017114	Weighted mode	11	0.96	0.99	0.31 - 3.14	-0.01	0.59	0.99
ebi-a-GCST90017115	IVW	7	0.96	1.10	0.79 - 1.52	0.09	0.17	0.58
ebi-a-GCST90017115	MR Egger	7	0.96	0.75	0.19 - 3.03	-0.28	0.71	0.71
ebi-a-GCST90017115	Weighted median	7	0.74	1.06	0.71 - 1.58	0.06	0.20	0.78
ebi-a-GCST90017115	Weighted mode	7	0.96	1.04	0.65 - 1.68	0.04	0.24	0.87
ebi-a-GCST90017116	IVW	9	0.96	1.20	0.61 - 2.35	0.18	0.34	0.59
ebi-a-GCST90017116	MR Egger	9	0.96	39.42	1.65 - 942.71	3.67	1.62	0.06
ebi-a-GCST90017116	Weighted median	9	0.98	1.12	0.45 - 2.80	0.12	0.47	0.80
ebi-a-GCST90017116	Weighted mode	9	0.96	0.46	0.10 - 2.01	-0.78	0.76	0.33
ebi-a-GCST90017117	IVW	11	0.96	0.63	0.41 - 0.98	-0.46	0.22	0.04
ebi-a-GCST90017117	MR Egger	11	0.96	0.99	0.11 - 9.28	-0.01	1.14	1.00
ebi-a-GCST90017117	Weighted median	11	0.96	0.77	0.41 - 1.44	-0.26	0.32	0.41
ebi-a-GCST90017117	Weighted mode	11	0.96	0.73	0.39 - 1.39	-0.31	0.33	0.36
ebi-a-GCST90017118	IVW	9	0.99	0.84	0.57 - 1.23	-0.18	0.20	0.37
ebi-a-GCST90017118	MR Egger	9	0.96	1.41	0.55 - 3.61	0.34	0.48	0.50
ebi-a-GCST90017118	Weighted median	9	0.96	1.01	0.60 - 1.70	0.01	0.26	0.97
ebi-a-GCST90017118	Weighted mode	9	0.96	1.03	0.59 - 1.78	0.03	0.28	0.92
ebi-a-GCST90016908	IVW	7	0.96	1.12	0.63 - 1.96	0.11	0.29	0.71
ebi-a-GCST90016908	MR Egger	7	0.96	2.27	0.24 - 21.33	0.82	1.14	0.50
ebi-a-GCST90016908	Weighted median	7	0.96	1.07	0.53 - 2.19	0.07	0.36	0.85
ebi-a-GCST90016908	Weighted mode	7	0.96	1.32	0.52 - 3.36	0.27	0.48	0.59
ebi-a-GCST90016909	IVW	5	0.96	0.95	0.53 - 1.71	-0.05	0.30	0.87
ebi-a-GCST90016909	MR Egger	5	0.96	3.09	0.02 - 466.84	1.13	2.56	0.69
ebi-a-GCST90016909	Weighted median	5	0.96	1.19	0.57 - 2.49	0.17	0.38	0.65
ebi-a-GCST90016909	Weighted mode	5	0.96	1.27	0.55 - 2.91	0.24	0.42	0.61
ebi-a-GCST90016910	IVW	16	0.96	0.94	0.62 - 1.44	-0.06	0.22	0.79
ebi-a-GCST90016910	MR Egger	16	0.96	0.53	0.15 - 1.80	-0.64	0.63	0.32
ebi-a-GCST90016910	Weighted median	16	0.96	0.94	0.53 - 1.70	-0.06	0.30	0.85
ebi-a-GCST90016910	Weighted mode	16	0.96	0.93	0.46 - 1.86	-0.07	0.35	0.84
ebi-a-GCST90016911	IVW	14	0.96	0.83	0.57 - 1.20	-0.19	0.19	0.32
ebi-a-GCST90016911	MR Egger	14	0.96	0.92	0.42 - 2.05	-0.08	0.41	0.85
ebi-a-GCST90016911	Weighted median	14	0.96	0.90	0.55 - 1.46	-0.11	0.25	0.67
ebi-a-GCST90016911	Weighted mode	14	0.96	0.88	0.54 - 1.43	-0.13	0.25	0.60
ebi-a-GCST90016912	IVW	10	0.96	1.43	0.77 - 2.65	0.36	0.32	0.26
ebi-a-GCST90016912	MR Egger	10	0.96	8.03	0.63 - 102.87	2.08	1.30	0.15
ebi-a-GCST90016912	Weighted median	10	0.97	1.64	0.68 - 3.98	0.49	0.45	0.27
ebi-a-GCST90016912	Weighted mode	10	0.96	2.10	0.66 - 6.71	0.74	0.59	0.24
ebi-a-GCST90016913	IVW	10	0.96	1.12	0.61 - 2.05	0.11	0.31	0.71
ebi-a-GCST90016913	MR Egger	10	0.96	0.16	0.01 - 3.42	-1.83	1.56	0.27
ebi-a-GCST90016913	Weighted median	10	0.96	0.74	0.33 - 1.66	-0.30	0.41	0.47
ebi-a-GCST90016913	Weighted mode	10	0.98	0.73	0.30 - 1.79	-0.31	0.46	0.51
ebi-a-GCST90016914	IVW	12	0.96	0.77	0.37 - 1.61	-0.26	0.37	0.49
ebi-a-GCST90016914	MR Egger	12	0.96	0.71	0.03 - 14.28	-0.35	1.53	0.83
ebi-a-GCST90016914	Weighted median	12	0.96	0.80	0.39 - 1.65	-0.22	0.37	0.55
ebi-a-GCST90016914	Weighted mode	12	0.96	0.91	0.32 - 2.57	-0.09	0.53	0.87
ebi-a-GCST90016915	IVW	13	0.96	0.96	0.55 - 1.66	-0.05	0.28	0.87
ebi-a-GCST90016915	MR Egger	13	0.96	0.77	0.18 - 3.29	-0.26	0.74	0.73
ebi-a-GCST90016915	Weighted median	13	0.96	1.01	0.54 - 1.91	0.01	0.32	0.97
ebi-a-GCST90016915	Weighted mode	13	0.96	0.93	0.48 - 1.80	-0.08	0.34	0.83
ebi-a-GCST90016916	IVW	11	0.96	0.94	0.52 - 1.68	-0.06	0.30	0.83
ebi-a-GCST90016916	MR Egger	11	0.96	0.11	0.01 - 1.96	-2.22	1.48	0.17
ebi-a-GCST90016916	Weighted median	11	0.96	1.22	0.57 - 2.60	0.20	0.39	0.60
ebi-a-GCST90016916	Weighted mode	11	0.96	1.28	0.45 - 3.66	0.25	0.54	0.65
ebi-a-GCST90016917	IVW	5	0.96	1.19	0.44 - 3.17	0.17	0.50	0.73
ebi-a-GCST90016917	MR Egger	5	0.96	3.87	0.00 - 17,619.35	1.35	4.30	0.77
ebi-a-GCST90016917	Weighted median	5	0.96	1.20	0.40 - 3.59	0.18	0.56	0.75
ebi-a-GCST90016917	Weighted mode	5	0.96	1.43	0.44 - 4.67	0.36	0.60	0.58
ebi-a-GCST90016918	IVW	6	0.96	1.13	0.77 - 1.65	0.12	0.20	0.54
ebi-a-GCST90016918	MR Egger	6	0.96	0.78	0.20 - 3.13	-0.25	0.71	0.75
ebi-a-GCST90016918	Weighted median	6	0.96	1.15	0.73 - 1.82	0.14	0.23	0.54
ebi-a-GCST90016918	Weighted mode	6	0.74	1.17	0.65 - 2.09	0.15	0.30	0.63
ebi-a-GCST90016919	IVW	7	0.96	1.35	0.81 - 2.27	0.30	0.26	0.25
ebi-a-GCST90016919	MR Egger	7	0.96	0.96	0.11 - 8.58	-0.04	1.12	0.97
ebi-a-GCST90016919	Weighted median	7	0.98	1.11	0.64 - 1.92	0.10	0.28	0.72
ebi-a-GCST90016919	Weighted mode	7	0.96	1.01	0.56 - 1.82	0.01	0.30	0.97
ebi-a-GCST90016920	IVW	7	0.96	0.74	0.46 - 1.17	-0.31	0.24	0.19
ebi-a-GCST90016920	MR Egger	7	0.96	4.87	1.26 - 18.80	1.58	0.69	0.07
ebi-a-GCST90016920	Weighted median	7	0.96	0.74	0.44 - 1.25	-0.30	0.27	0.26
ebi-a-GCST90016920	Weighted mode	7	0.96	0.66	0.29 - 1.51	-0.41	0.42	0.36
ebi-a-GCST90016921	IVW	11	0.97	0.63	0.41 - 0.98	-0.46	0.22	0.04
ebi-a-GCST90016921	MR Egger	11	0.96	0.99	0.11 - 9.28	-0.01	1.14	1.00
ebi-a-GCST90016921	Weighted median	11	0.97	0.77	0.42 - 1.43	-0.26	0.32	0.41
ebi-a-GCST90016921	Weighted mode	11	0.96	0.73	0.39 - 1.40	-0.31	0.33	0.37
ebi-a-GCST90016922	IVW	9	0.96	0.85	0.45 - 1.60	-0.16	0.32	0.62
ebi-a-GCST90016922	MR Egger	9	0.96	0.97	0.02 - 47.91	-0.03	1.99	0.99
ebi-a-GCST90016922	Weighted median	9	0.96	1.06	0.45 - 2.50	0.06	0.44	0.89
ebi-a-GCST90016922	Weighted mode	9	0.96	1.14	0.34 - 3.85	0.13	0.62	0.83
ebi-a-GCST90016923	IVW	8	0.96	0.80	0.47 - 1.38	-0.22	0.28	0.43
ebi-a-GCST90016923	MR Egger	8	0.96	0.01	0.00 - 11.69	-4.70	3.65	0.25
ebi-a-GCST90016923	Weighted median	8	0.96	0.98	0.48 - 2.02	-0.02	0.37	0.97
ebi-a-GCST90016923	Weighted mode	8	0.96	1.07	0.39 - 2.91	0.06	0.51	0.90
ebi-a-GCST90017090	IVW	5	0.96	0.91	0.48 - 1.71	-0.10	0.32	0.76
ebi-a-GCST90017090	MR Egger	5	0.96	1.21	0.02 - 58.88	0.19	1.98	0.93
ebi-a-GCST90017090	Weighted median	5	0.96	0.89	0.40 - 1.99	-0.12	0.41	0.78
ebi-a-GCST90017090	Weighted mode	5	0.96	0.84	0.27 - 2.57	-0.17	0.57	0.77
ebi-a-GCST90017091	IVW	8	0.96	0.99	0.73 - 1.34	-0.01	0.15	0.94
ebi-a-GCST90017091	MR Egger	8	0.98	1.04	0.29 - 3.73	0.04	0.65	0.95
ebi-a-GCST90017091	Weighted median	8	0.96	1.01	0.68 - 1.51	0.01	0.20	0.95
ebi-a-GCST90017091	Weighted mode	8	0.96	1.02	0.68 - 1.52	0.02	0.21	0.94
ebi-a-GCST90017092	IVW	14	0.96	0.83	0.57 - 1.20	-0.19	0.19	0.32
ebi-a-GCST90017092	MR Egger	14	0.96	0.92	0.42 - 2.05	-0.08	0.41	0.85
ebi-a-GCST90017092	Weighted median	14	0.96	0.90	0.55 - 1.46	-0.11	0.25	0.67
ebi-a-GCST90017092	Weighted mode	14	0.72	0.88	0.51 - 1.49	-0.13	0.27	0.64
ebi-a-GCST90017093	IVW	9	0.96	1.33	0.70 - 2.52	0.29	0.33	0.38
ebi-a-GCST90017093	MR Egger	9	0.99	1.33	0.14 - 12.87	0.29	1.16	0.81
ebi-a-GCST90017093	Weighted median	9	0.96	1.39	0.65 - 2.98	0.33	0.39	0.40
ebi-a-GCST90017093	Weighted mode	9	0.96	1.49	0.71 - 3.11	0.40	0.38	0.32
ebi-a-GCST90017094	IVW	9	0.96	1.18	0.62 - 2.24	0.17	0.33	0.61
ebi-a-GCST90017094	MR Egger	9	0.96	5.67	0.44 - 72.58	1.74	1.30	0.22
ebi-a-GCST90017094	Weighted median	9	0.92	1.03	0.44 - 2.41	0.03	0.43	0.95
ebi-a-GCST90017094	Weighted mode	9	0.96	0.91	0.26 - 3.22	-0.09	0.64	0.89
ebi-a-GCST90017095	IVW	11	0.96	1.15	0.58 - 2.24	0.14	0.34	0.69
ebi-a-GCST90017095	MR Egger	11	0.96	1.18	0.04 - 34.18	0.16	1.72	0.93
ebi-a-GCST90017095	Weighted median	11	0.96	0.79	0.37 - 1.70	-0.23	0.39	0.55
ebi-a-GCST90017095	Weighted mode	11	0.96	0.83	0.29 - 2.43	-0.18	0.55	0.75
ebi-a-GCST90017096	IVW	12	0.96	0.77	0.37 - 1.61	-0.26	0.37	0.49
ebi-a-GCST90017096	MR Egger	12	0.97	0.71	0.03 - 14.28	-0.35	1.53	0.83
ebi-a-GCST90017096	Weighted median	12	0.96	0.80	0.38 - 1.70	-0.22	0.38	0.57
ebi-a-GCST90017096	Weighted mode	12	0.96	0.91	0.34 - 2.44	-0.09	0.50	0.86
ebi-a-GCST90017097	IVW	12	0.96	1.01	0.58 - 1.74	0.01	0.28	0.98
ebi-a-GCST90017097	MR Egger	12	0.96	0.79	0.20 - 3.18	-0.23	0.71	0.75
ebi-a-GCST90017097	Weighted median	12	0.63	1.01	0.54 - 1.89	0.01	0.32	0.97
ebi-a-GCST90017097	Weighted mode	12	0.74	1.01	0.53 - 1.90	0.01	0.32	0.98
ebi-a-GCST90017098	IVW	6	0.98	0.82	0.37 - 1.78	-0.20	0.40	0.61
ebi-a-GCST90017098	MR Egger	6	0.53	92.60	1.12 - 7,649.05	4.53	2.25	0.11
ebi-a-GCST90017098	Weighted median	6	0.96	1.10	0.47 - 2.56	0.10	0.43	0.82
ebi-a-GCST90017098	Weighted mode	6	0.68	1.21	0.42 - 3.48	0.19	0.54	0.74
ebi-a-GCST90017099	IVW	11	0.96	0.94	0.52 - 1.68	-0.06	0.30	0.83
ebi-a-GCST90017099	MR Egger	11	0.96	0.11	0.01 - 1.96	-2.22	1.48	0.17
ebi-a-GCST90017099	Weighted median	11	0.96	1.22	0.59 - 2.55	0.20	0.38	0.59
ebi-a-GCST90017099	Weighted mode	11	0.96	1.28	0.44 - 3.75	0.25	0.55	0.66
ebi-a-GCST90017100	IVW	7	0.97	1.28	0.83 - 1.97	0.24	0.22	0.27
ebi-a-GCST90017100	MR Egger	7	0.96	1.17	0.17 - 8.12	0.16	0.99	0.88
ebi-a-GCST90017100	Weighted median	7	0.97	1.11	0.67 - 1.85	0.11	0.26	0.68
ebi-a-GCST90017100	Weighted mode	7	0.96	1.02	0.54 - 1.95	0.02	0.33	0.95
ebi-a-GCST90017101	IVW	13	0.96	0.81	0.45 - 1.46	-0.21	0.30	0.48
ebi-a-GCST90017101	MR Egger	13	0.96	0.96	0.17 - 5.38	-0.04	0.88	0.96
ebi-a-GCST90017101	Weighted median	13	0.53	1.06	0.52 - 2.14	0.06	0.36	0.88
ebi-a-GCST90017101	Weighted mode	13	0.96	1.21	0.51 - 2.91	0.19	0.45	0.67
ebi-a-GCST90017102	IVW	7	0.96	0.74	0.46 - 1.17	-0.31	0.24	0.19
ebi-a-GCST90017102	MR Egger	7	0.53	4.87	1.26 - 18.80	1.58	0.69	0.07
ebi-a-GCST90017102	Weighted median	7	0.96	0.74	0.43 - 1.26	-0.30	0.27	0.26
ebi-a-GCST90017102	Weighted mode	7	0.96	0.66	0.28 - 1.57	-0.41	0.44	0.39
ebi-a-GCST90017103	IVW	12	0.96	1.27	0.80 - 2.04	0.24	0.24	0.31
ebi-a-GCST90017103	MR Egger	12	0.96	1.94	0.21 - 17.63	0.66	1.13	0.57
ebi-a-GCST90017103	Weighted median	12	0.96	1.23	0.65 - 2.35	0.21	0.33	0.52
ebi-a-GCST90017103	Weighted mode	12	0.96	1.24	0.56 - 2.71	0.21	0.40	0.61
ebi-a-GCST90017104	IVW	13	0.96	1.07	0.83 - 1.37	0.06	0.13	0.62
ebi-a-GCST90017104	MR Egger	13	0.96	0.84	0.35 - 2.00	-0.17	0.44	0.71
ebi-a-GCST90017104	Weighted median	13	0.96	0.86	0.60 - 1.22	-0.16	0.18	0.39
ebi-a-GCST90017104	Weighted mode	13	0.96	0.78	0.49 - 1.24	-0.25	0.24	0.31
ebi-a-GCST90017105	IVW	9	0.97	1.17	0.73 - 1.87	0.15	0.24	0.52
ebi-a-GCST90017105	MR Egger	9	0.98	0.85	0.27 - 2.64	-0.17	0.58	0.78
ebi-a-GCST90017105	Weighted median	9	0.96	1.03	0.56 - 1.91	0.03	0.31	0.93
ebi-a-GCST90017105	Weighted mode	9	0.96	0.86	0.38 - 1.93	-0.15	0.41	0.72
ebi-a-GCST90017106	IVW	11	0.98	0.90	0.59 - 1.35	-0.11	0.21	0.61
ebi-a-GCST90017106	MR Egger	11	0.53	5.35	0.27 - 106.01	1.68	1.52	0.30
ebi-a-GCST90017106	Weighted median	11	0.96	1.07	0.65 - 1.78	0.07	0.26	0.78
ebi-a-GCST90017106	Weighted mode	11	0.96	1.11	0.52 - 2.37	0.10	0.39	0.79
ebi-a-GCST90017107	IVW	9	0.96	0.85	0.45 - 1.60	-0.16	0.32	0.62
ebi-a-GCST90017107	MR Egger	9	0.96	0.97	0.02 - 47.91	-0.03	1.99	0.99
ebi-a-GCST90017107	Weighted median	9	0.96	1.06	0.47 - 2.41	0.06	0.42	0.89
ebi-a-GCST90017107	Weighted mode	9	0.96	1.14	0.32 - 4.07	0.13	0.65	0.84
ebi-a-GCST90017108	IVW	8	0.96	0.80	0.47 - 1.38	-0.22	0.28	0.43
ebi-a-GCST90017108	MR Egger	8	0.96	0.01	0.00 - 11.69	-4.70	3.65	0.25
ebi-a-GCST90017108	Weighted median	8	0.96	0.98	0.48 - 2.03	-0.02	0.37	0.97
ebi-a-GCST90017108	Weighted mode	8	0.96	1.07	0.36 - 3.11	0.06	0.55	0.91
ebi-a-GCST90017109	IVW	6	0.98	1.13	0.77 - 1.65	0.12	0.20	0.54
ebi-a-GCST90017109	MR Egger	6	0.96	0.78	0.20 - 3.13	-0.25	0.71	0.75
ebi-a-GCST90017109	Weighted median	6	0.96	1.15	0.74 - 1.79	0.14	0.22	0.53
ebi-a-GCST90017109	Weighted mode	6	0.96	1.17	0.66 - 2.07	0.15	0.29	0.62
ebi-a-GCST90016924	IVW	4	0.96	0.89	0.45 - 1.74	-0.12	0.34	0.73
ebi-a-GCST90016924	MR Egger	4	0.96	1.04	0.20 - 5.50	0.04	0.85	0.97
ebi-a-GCST90016924	Weighted median	4	0.96	0.96	0.42 - 2.19	-0.04	0.42	0.92
ebi-a-GCST90016924	Weighted mode	4	0.92	0.99	0.44 - 2.26	-0.01	0.42	0.99
ebi-a-GCST90016925	IVW	5	0.96	0.91	0.48 - 1.71	-0.10	0.32	0.77
ebi-a-GCST90016925	MR Egger	5	0.96	1.25	0.03 - 60.36	0.23	1.98	0.92
ebi-a-GCST90016925	Weighted median	5	0.96	0.90	0.39 - 2.04	-0.11	0.42	0.79
ebi-a-GCST90016925	Weighted mode	5	0.96	0.85	0.30 - 2.41	-0.16	0.53	0.78
ebi-a-GCST90016926	IVW	9	0.98	0.69	0.36 - 1.33	-0.37	0.34	0.27
ebi-a-GCST90016926	MR Egger	9	0.96	0.51	0.01 - 26.75	-0.68	2.02	0.75
ebi-a-GCST90016926	Weighted median	9	0.99	0.58	0.24 - 1.38	-0.55	0.44	0.22
ebi-a-GCST90016926	Weighted mode	9	0.96	0.51	0.14 - 1.88	-0.68	0.67	0.34
ebi-a-GCST90016927	IVW	6	0.97	1.19	0.49 - 2.86	0.17	0.45	0.70
ebi-a-GCST90016927	MR Egger	6	0.97	0.14	0.00 - 33.26	-1.96	2.79	0.52
ebi-a-GCST90016927	Weighted median	6	0.97	1.46	0.56 - 3.85	0.38	0.49	0.44
ebi-a-GCST90016927	Weighted mode	6	0.97	1.53	0.55 - 4.24	0.43	0.52	0.45
ebi-a-GCST90016928	IVW	7	0.97	1.29	0.77 - 2.17	0.25	0.27	0.34
ebi-a-GCST90016928	MR Egger	7	0.97	1.56	0.24 - 9.97	0.45	0.95	0.66
ebi-a-GCST90016928	Weighted median	7	0.97	1.39	0.79 - 2.44	0.33	0.29	0.26
ebi-a-GCST90016928	Weighted mode	7	1.00	1.41	0.78 - 2.56	0.34	0.30	0.30
ebi-a-GCST90016929	IVW	9	0.97	1.33	0.70 - 2.52	0.29	0.33	0.38
ebi-a-GCST90016929	MR Egger	9	0.97	1.33	0.14 - 12.87	0.29	1.16	0.81
ebi-a-GCST90016929	Weighted median	9	0.97	1.39	0.67 - 2.87	0.33	0.37	0.38
ebi-a-GCST90016929	Weighted mode	9	0.97	1.49	0.72 - 3.08	0.40	0.37	0.32
ebi-a-GCST90016931	IVW	7	0.97	0.61	0.33 - 1.12	-0.50	0.31	0.11
ebi-a-GCST90016931	MR Egger	7	0.97	0.04	0.00 - 0.44	-3.25	1.23	0.05
ebi-a-GCST90016931	Weighted median	7	0.97	0.69	0.31 - 1.56	-0.37	0.42	0.37
ebi-a-GCST90016931	Weighted mode	7	0.97	0.63	0.20 - 1.93	-0.47	0.57	0.44
ebi-a-GCST90016932	IVW	14	0.97	0.91	0.64 - 1.30	-0.09	0.18	0.61
ebi-a-GCST90016932	MR Egger	14	0.97	0.81	0.25 - 2.59	-0.21	0.59	0.73
ebi-a-GCST90016932	Weighted median	14	0.97	0.94	0.58 - 1.53	-0.06	0.25	0.81
ebi-a-GCST90016932	Weighted mode	14	0.97	0.92	0.52 - 1.65	-0.08	0.30	0.79
ebi-a-GCST90016933	IVW	12	1.00	0.77	0.37 - 1.61	-0.26	0.37	0.49
ebi-a-GCST90016933	MR Egger	12	0.97	0.71	0.03 - 14.28	-0.35	1.53	0.83
ebi-a-GCST90016933	Weighted median	12	1.00	0.80	0.37 - 1.72	-0.22	0.39	0.57
ebi-a-GCST90016933	Weighted mode	12	1.00	0.91	0.34 - 2.46	-0.09	0.51	0.86
ebi-a-GCST90016934	IVW	8	0.97	0.97	0.59 - 1.59	-0.03	0.25	0.90
ebi-a-GCST90016934	MR Egger	8	1.00	1.85	0.21 - 16.70	0.62	1.12	0.60
ebi-a-GCST90016934	Weighted median	8	1.00	1.24	0.67 - 2.30	0.22	0.32	0.49
ebi-a-GCST90016934	Weighted mode	8	0.97	1.35	0.68 - 2.67	0.30	0.35	0.42
ebi-a-GCST90016935	IVW	10	0.97	1.15	0.67 - 1.96	0.14	0.27	0.62
ebi-a-GCST90016935	MR Egger	10	0.97	0.58	0.16 - 2.07	-0.54	0.65	0.43
ebi-a-GCST90016935	Weighted median	10	1.00	1.02	0.54 - 1.93	0.02	0.33	0.96
ebi-a-GCST90016935	Weighted mode	10	0.97	1.01	0.53 - 1.92	0.01	0.33	0.98
ebi-a-GCST90016936	IVW	6	0.97	0.82	0.37 - 1.78	-0.20	0.40	0.61
ebi-a-GCST90016936	MR Egger	6	0.97	92.60	1.12 - 7,649.05	4.53	2.25	0.11
ebi-a-GCST90016936	Weighted median	6	0.97	1.10	0.48 - 2.51	0.10	0.42	0.82
ebi-a-GCST90016936	Weighted mode	6	0.98	1.21	0.41 - 3.57	0.19	0.55	0.74
ebi-a-GCST90016937	IVW	11	1.00	0.94	0.52 - 1.68	-0.06	0.30	0.83
ebi-a-GCST90016937	MR Egger	11	0.97	0.11	0.01 - 1.96	-2.22	1.48	0.17
ebi-a-GCST90016937	Weighted median	11	0.97	1.22	0.59 - 2.54	0.20	0.37	0.59
ebi-a-GCST90016937	Weighted mode	11	0.97	1.28	0.44 - 3.70	0.25	0.54	0.65
ebi-a-GCST90016938	IVW	8	0.97	0.89	0.60 - 1.31	-0.12	0.20	0.54
ebi-a-GCST90016938	MR Egger	8	0.97	1.35	0.07 - 24.83	0.30	1.48	0.85
ebi-a-GCST90016938	Weighted median	8	1.00	0.93	0.60 - 1.43	-0.07	0.22	0.74
ebi-a-GCST90016938	Weighted mode	8	0.97	0.99	0.56 - 1.75	-0.01	0.29	0.97
ebi-a-GCST90016939	IVW	7	0.97	0.97	0.40 - 2.36	-0.03	0.45	0.95
ebi-a-GCST90016939	MR Egger	7	1.00	4.97	0.02 - 1,181.16	1.60	2.79	0.59
ebi-a-GCST90016939	Weighted median	7	1.00	1.06	0.41 - 2.71	0.05	0.48	0.91
ebi-a-GCST90016939	Weighted mode	7	0.97	1.16	0.45 - 3.01	0.15	0.49	0.77
ebi-a-GCST90016940	IVW	13	0.97	1.11	0.68 - 1.82	0.11	0.25	0.67
ebi-a-GCST90016940	MR Egger	13	0.97	1.82	0.44 - 7.44	0.60	0.72	0.42
ebi-a-GCST90016940	Weighted median	13	0.97	1.39	0.72 - 2.71	0.33	0.34	0.33
ebi-a-GCST90016940	Weighted mode	13	0.97	1.40	0.58 - 3.34	0.33	0.45	0.47
ebi-a-GCST90016941	IVW	7	0.97	1.10	0.66 - 1.82	0.09	0.26	0.72
ebi-a-GCST90016941	MR Egger	7	0.97	2.07	0.54 - 8.03	0.73	0.69	0.34
ebi-a-GCST90016941	Weighted median	7	0.97	0.88	0.50 - 1.55	-0.13	0.29	0.66
ebi-a-GCST90016941	Weighted mode	7	0.97	0.87	0.48 - 1.59	-0.13	0.30	0.67
ebi-a-GCST90016942	IVW	7	0.97	0.74	0.46 - 1.17	-0.31	0.24	0.19
ebi-a-GCST90016942	MR Egger	7	0.97	4.87	1.26 - 18.80	1.58	0.69	0.07
ebi-a-GCST90016942	Weighted median	7	0.97	0.74	0.44 - 1.24	-0.30	0.27	0.25
ebi-a-GCST90016942	Weighted mode	7	0.97	0.66	0.30 - 1.47	-0.41	0.41	0.35
ebi-a-GCST90016943	IVW	9	0.97	0.79	0.45 - 1.39	-0.23	0.29	0.42
ebi-a-GCST90016943	MR Egger	9	0.97	0.60	0.03 - 10.48	-0.51	1.46	0.74
ebi-a-GCST90016943	Weighted median	9	0.97	0.75	0.44 - 1.27	-0.29	0.27	0.28
ebi-a-GCST90016943	Weighted mode	9	0.97	0.76	0.43 - 1.34	-0.27	0.29	0.38
ebi-a-GCST90016944	IVW	9	0.97	1.17	0.73 - 1.87	0.15	0.24	0.52
ebi-a-GCST90016944	MR Egger	9	0.97	0.85	0.27 - 2.64	-0.17	0.58	0.78
ebi-a-GCST90016944	Weighted median	9	0.97	1.03	0.55 - 1.94	0.03	0.32	0.93
ebi-a-GCST90016944	Weighted mode	9	0.97	0.86	0.37 - 2.00	-0.15	0.43	0.73
ebi-a-GCST90016945	IVW	6	0.97	0.85	0.48 - 1.52	-0.16	0.29	0.59
ebi-a-GCST90016945	MR Egger	6	0.97	0.03	0.00 - 5.11	-3.55	2.64	0.25
ebi-a-GCST90016945	Weighted median	6	0.97	0.96	0.46 - 2.03	-0.04	0.38	0.92
ebi-a-GCST90016945	Weighted mode	6	0.97	1.10	0.37 - 3.24	0.09	0.55	0.87
ebi-a-GCST90016946	IVW	13	0.97	1.18	0.75 - 1.87	0.17	0.23	0.48
ebi-a-GCST90016946	MR Egger	13	0.97	1.51	0.35 - 6.40	0.41	0.74	0.59
ebi-a-GCST90016946	Weighted median	13	0.97	1.39	0.74 - 2.61	0.33	0.32	0.30
ebi-a-GCST90016946	Weighted mode	13	0.97	1.39	0.73 - 2.64	0.33	0.33	0.33
ebi-a-GCST90016947	IVW	8	0.97	1.19	0.50 - 2.83	0.17	0.44	0.69
ebi-a-GCST90016947	MR Egger	8	0.97	22.85	0.02 - 28,516.06	3.13	3.64	0.42
ebi-a-GCST90016947	Weighted median	8	0.97	1.74	0.61 - 4.96	0.55	0.54	0.30
ebi-a-GCST90016947	Weighted mode	8	0.97	2.32	0.53 - 10.19	0.84	0.76	0.30
ebi-a-GCST90016948	IVW	14	0.97	0.92	0.63 - 1.35	-0.08	0.19	0.67
ebi-a-GCST90016948	MR Egger	14	0.97	0.35	0.14 - 0.85	-1.06	0.46	0.04
ebi-a-GCST90016948	Weighted median	14	0.97	0.95	0.56 - 1.63	-0.05	0.27	0.86
ebi-a-GCST90016948	Weighted mode	14	0.99	0.55	0.29 - 1.04	-0.60	0.33	0.09
ebi-a-GCST90016949	IVW	12	0.97	1.08	0.69 - 1.69	0.08	0.23	0.73
ebi-a-GCST90016949	MR Egger	12	0.97	4.39	0.14 - 136.99	1.48	1.76	0.42
ebi-a-GCST90016949	Weighted median	12	0.97	1.04	0.62 - 1.76	0.04	0.27	0.88
ebi-a-GCST90016949	Weighted mode	12	0.97	0.99	0.53 - 1.85	-0.01	0.32	0.98
ebi-a-GCST90016950	IVW	15	0.97	1.19	0.78 - 1.83	0.18	0.22	0.42
ebi-a-GCST90016950	MR Egger	15	0.97	1.20	0.21 - 6.92	0.18	0.89	0.84
ebi-a-GCST90016950	Weighted median	15	0.97	1.53	0.84 - 2.77	0.42	0.30	0.16
ebi-a-GCST90016950	Weighted mode	15	0.97	0.95	0.45 - 1.99	-0.05	0.38	0.90
ebi-a-GCST90016951	IVW	6	0.97	0.84	0.45 - 1.58	-0.18	0.32	0.59
ebi-a-GCST90016951	MR Egger	6	0.97	0.63	0.18 - 2.21	-0.47	0.64	0.51
ebi-a-GCST90016951	Weighted median	6	0.97	1.29	0.58 - 2.88	0.25	0.41	0.54
ebi-a-GCST90016951	Weighted mode	6	0.97	1.31	0.54 - 3.19	0.27	0.45	0.58
ebi-a-GCST90016952	IVW	11	0.97	0.74	0.41 - 1.35	-0.30	0.30	0.33
ebi-a-GCST90016952	MR Egger	11	0.97	0.15	0.01 - 2.69	-1.90	1.47	0.23
ebi-a-GCST90016952	Weighted median	11	0.97	0.89	0.41 - 1.96	-0.11	0.40	0.78
ebi-a-GCST90016952	Weighted mode	11	0.97	1.70	0.45 - 6.40	0.53	0.68	0.45
ebi-a-GCST90016956	IVW	13	0.97	1.26	0.81 - 1.97	0.23	0.22	0.30
ebi-a-GCST90016956	MR Egger	13	0.97	0.84	0.35 - 2.02	-0.17	0.45	0.71
ebi-a-GCST90016956	Weighted median	13	0.98	1.14	0.66 - 1.99	0.13	0.28	0.63
ebi-a-GCST90016956	Weighted mode	13	0.97	1.15	0.68 - 1.95	0.14	0.27	0.61
ebi-a-GCST90016957	IVW	8	0.97	0.80	0.47 - 1.38	-0.22	0.28	0.43
ebi-a-GCST90016957	MR Egger	8	0.97	0.01	0.00 - 11.94	-4.71	3.67	0.25
ebi-a-GCST90016957	Weighted median	8	0.97	0.99	0.48 - 2.01	-0.01	0.36	0.97
ebi-a-GCST90016957	Weighted mode	8	0.97	1.07	0.40 - 2.87	0.06	0.51	0.90
ebi-a-GCST90016958	IVW	8	1.00	1.04	0.79 - 1.36	0.04	0.14	0.78
ebi-a-GCST90016958	MR Egger	8	0.97	0.73	0.20 - 2.65	-0.31	0.66	0.65
ebi-a-GCST90016958	Weighted median	8	0.97	1.00	0.71 - 1.41	0.00	0.18	0.99
ebi-a-GCST90016958	Weighted mode	8	1.00	0.90	0.59 - 1.38	-0.11	0.22	0.65
ebi-a-GCST90016961	IVW	8	0.97	0.80	0.46 - 1.38	-0.22	0.28	0.43
ebi-a-GCST90016961	MR Egger	8	1.00	0.01	0.00 - 12.12	-4.65	3.65	0.25
ebi-a-GCST90016961	Weighted median	8	0.97	0.99	0.49 - 1.99	-0.01	0.36	0.97
ebi-a-GCST90016961	Weighted mode	8	0.97	1.07	0.39 - 2.91	0.06	0.51	0.90
ebi-a-GCST90016966	IVW	10	0.97	0.61	0.31 - 1.20	-0.50	0.35	0.15
ebi-a-GCST90016966	MR Egger	10	0.97	0.09	0.01 - 1.28	-2.38	1.34	0.11
ebi-a-GCST90016966	Weighted median	10	0.97	0.88	0.33 - 2.36	-0.12	0.50	0.81
ebi-a-GCST90016966	Weighted mode	10	0.97	1.05	0.32 - 3.43	0.05	0.60	0.93
ebi-a-GCST90016971	IVW	12	0.98	0.84	0.54 - 1.30	-0.18	0.23	0.43
ebi-a-GCST90016971	MR Egger	12	0.97	3.58	0.21 - 59.61	1.27	1.44	0.40
ebi-a-GCST90016971	Weighted median	12	0.97	0.86	0.48 - 1.55	-0.15	0.30	0.62
ebi-a-GCST90016971	Weighted mode	12	0.97	0.89	0.42 - 1.88	-0.11	0.38	0.77
ebi-a-GCST90016973	IVW	7	0.97	0.48	0.25 - 0.95	-0.73	0.34	0.03
ebi-a-GCST90016973	MR Egger	7	0.97	0.72	0.21 - 2.45	-0.33	0.63	0.62
ebi-a-GCST90016973	Weighted median	7	0.97	0.59	0.29 - 1.21	-0.53	0.37	0.15
ebi-a-GCST90016973	Weighted mode	7	0.97	0.60	0.30 - 1.20	-0.51	0.36	0.20
ebi-a-GCST90016974	IVW	9	0.97	0.78	0.42 - 1.46	-0.25	0.32	0.44
ebi-a-GCST90016974	MR Egger	9	0.97	0.54	0.06 - 4.96	-0.62	1.14	0.60
ebi-a-GCST90016974	Weighted median	9	0.97	0.77	0.33 - 1.79	-0.26	0.43	0.55
ebi-a-GCST90016974	Weighted mode	9	0.97	0.64	0.24 - 1.71	-0.45	0.51	0.40
ebi-a-GCST90016977	IVW	4	0.97	1.65	0.94 - 2.91	0.50	0.29	0.08
ebi-a-GCST90016977	MR Egger	4	0.97	0.02	0.00 - 2.47	-3.96	2.48	0.25
ebi-a-GCST90016977	Weighted median	4	0.97	1.54	0.80 - 2.97	0.43	0.34	0.20
ebi-a-GCST90016977	Weighted mode	4	0.97	1.23	0.62 - 2.44	0.20	0.35	0.60
ebi-a-GCST90016988	IVW	9	0.97	0.98	0.51 - 1.87	-0.02	0.33	0.94
ebi-a-GCST90016988	MR Egger	9	0.97	7,759.79	1.70 - 35,496,715.34	8.96	4.30	0.08
ebi-a-GCST90016988	Weighted median	9	0.97	0.71	0.31 - 1.64	-0.34	0.42	0.42
ebi-a-GCST90016988	Weighted mode	9	0.97	0.67	0.27 - 1.63	-0.40	0.45	0.40
ebi-a-GCST90016996	IVW	9	0.97	0.80	0.56 - 1.14	-0.22	0.18	0.22
ebi-a-GCST90016996	MR Egger	9	0.98	1.16	0.14 - 9.80	0.15	1.09	0.90
ebi-a-GCST90016996	Weighted median	9	0.97	0.92	0.59 - 1.45	-0.08	0.23	0.72
ebi-a-GCST90016996	Weighted mode	9	0.97	0.93	0.55 - 1.56	-0.08	0.27	0.78
ebi-a-GCST90017000	IVW	12	0.97	1.08	0.66 - 1.77	0.08	0.25	0.76
ebi-a-GCST90017000	MR Egger	12	0.97	1.71	0.68 - 4.32	0.54	0.47	0.28
ebi-a-GCST90017000	Weighted median	12	0.97	1.08	0.63 - 1.86	0.08	0.28	0.78
ebi-a-GCST90017000	Weighted mode	12	0.97	1.04	0.59 - 1.85	0.04	0.29	0.90
ebi-a-GCST90017001	IVW	8	0.97	1.11	0.82 - 1.51	0.10	0.16	0.51
ebi-a-GCST90017001	MR Egger	8	0.97	0.40	0.10 - 1.62	-0.92	0.72	0.25
ebi-a-GCST90017001	Weighted median	8	0.97	0.95	0.65 - 1.37	-0.05	0.19	0.77
ebi-a-GCST90017001	Weighted mode	8	0.97	0.89	0.58 - 1.36	-0.12	0.22	0.59
ebi-a-GCST90017002	IVW	5	0.99	1.10	0.72 - 1.68	0.10	0.21	0.65
ebi-a-GCST90017002	MR Egger	5	0.97	0.70	0.18 - 2.72	-0.36	0.69	0.64
ebi-a-GCST90017002	Weighted median	5	0.97	1.03	0.62 - 1.72	0.03	0.26	0.89
ebi-a-GCST90017002	Weighted mode	5	0.97	0.98	0.51 - 1.88	-0.02	0.33	0.96
ebi-a-GCST90017003	IVW	6	1.00	1.10	0.49 - 2.49	0.10	0.41	0.81
ebi-a-GCST90017003	MR Egger	6	0.97	3.13	0.25 - 38.57	1.14	1.28	0.42
ebi-a-GCST90017003	Weighted median	6	0.97	1.28	0.49 - 3.34	0.24	0.49	0.62
ebi-a-GCST90017003	Weighted mode	6	0.97	1.33	0.39 - 4.48	0.28	0.62	0.67
ebi-a-GCST90017007	IVW	6	0.97	1.04	0.55 - 1.99	0.04	0.33	0.90
ebi-a-GCST90017007	MR Egger	6	0.97	0.55	0.17 - 1.84	-0.59	0.61	0.39
ebi-a-GCST90017007	Weighted median	6	0.97	0.92	0.40 - 2.12	-0.08	0.43	0.84
ebi-a-GCST90017007	Weighted mode	6	0.97	0.79	0.33 - 1.87	-0.24	0.44	0.62
ebi-a-GCST90017011	IVW	15	0.97	1.12	0.68 - 1.83	0.11	0.25	0.66
ebi-a-GCST90017011	MR Egger	15	0.97	0.81	0.15 - 4.35	-0.21	0.86	0.81
ebi-a-GCST90017011	Weighted median	15	0.97	1.28	0.67 - 2.45	0.25	0.33	0.46
ebi-a-GCST90017011	Weighted mode	15	0.97	1.31	0.62 - 2.75	0.27	0.38	0.49
ebi-a-GCST90017013	IVW	6	1.00	1.04	0.64 - 1.69	0.04	0.25	0.89
ebi-a-GCST90017013	MR Egger	6	0.97	0.45	0.16 - 1.28	-0.79	0.53	0.21
ebi-a-GCST90017013	Weighted median	6	0.97	0.98	0.55 - 1.73	-0.02	0.29	0.94
ebi-a-GCST90017013	Weighted mode	6	0.97	0.93	0.47 - 1.86	-0.07	0.35	0.85
ebi-a-GCST90017017	IVW	4	0.97	1.21	0.68 - 2.12	0.19	0.29	0.52
ebi-a-GCST90017017	MR Egger	4	0.97	0.10	0.00 - 3.54	-2.35	1.84	0.33
ebi-a-GCST90017017	Weighted median	4	0.99	1.28	0.60 - 2.72	0.24	0.38	0.52
ebi-a-GCST90017017	Weighted mode	4	0.97	1.29	0.59 - 2.84	0.26	0.40	0.57
ebi-a-GCST90017018	IVW	10	0.97	0.82	0.53 - 1.27	-0.19	0.22	0.38
ebi-a-GCST90017018	MR Egger	10	0.97	0.56	0.09 - 3.55	-0.57	0.94	0.56
ebi-a-GCST90017018	Weighted median	10	0.97	1.00	0.55 - 1.81	-0.00	0.30	1.00
ebi-a-GCST90017018	Weighted mode	10	0.98	1.02	0.49 - 2.16	0.02	0.38	0.95
ebi-a-GCST90017021	IVW	12	0.97	0.88	0.56 - 1.38	-0.13	0.23	0.57
ebi-a-GCST90017021	MR Egger	12	0.97	1.17	0.47 - 2.91	0.16	0.46	0.74
ebi-a-GCST90017021	Weighted median	12	0.97	0.93	0.55 - 1.58	-0.07	0.27	0.80
ebi-a-GCST90017021	Weighted mode	12	0.97	0.99	0.63 - 1.56	-0.01	0.23	0.97
ebi-a-GCST90017030	IVW	9	0.97	0.95	0.63 - 1.44	-0.05	0.21	0.83
ebi-a-GCST90017030	MR Egger	9	0.97	2.13	0.69 - 6.58	0.76	0.58	0.23
ebi-a-GCST90017030	Weighted median	9	0.97	0.88	0.52 - 1.47	-0.13	0.26	0.62
ebi-a-GCST90017030	Weighted mode	9	0.97	0.87	0.47 - 1.62	-0.14	0.32	0.67
ebi-a-GCST90017035	IVW	7	0.97	1.08	0.76 - 1.55	0.08	0.18	0.66
ebi-a-GCST90017035	MR Egger	7	0.97	8.94	0.04 - 2,180.50	2.19	2.80	0.47
ebi-a-GCST90017035	Weighted median	7	0.97	1.17	0.73 - 1.85	0.15	0.24	0.52
ebi-a-GCST90017035	Weighted mode	7	1.00	1.29	0.65 - 2.57	0.26	0.35	0.49
ebi-a-GCST90017037	IVW	7	1.00	1.43	0.66 - 3.11	0.36	0.40	0.37
ebi-a-GCST90017037	MR Egger	7	1.00	0.33	0.00 - 65.06	-1.10	2.69	0.70
ebi-a-GCST90017037	Weighted median	7	1.00	1.58	0.61 - 4.09	0.46	0.49	0.35
ebi-a-GCST90017037	Weighted mode	7	1.00	1.60	0.67 - 3.85	0.47	0.45	0.33
ebi-a-GCST90017045	IVW	11	1.00	0.90	0.55 - 1.45	-0.11	0.25	0.65
ebi-a-GCST90017045	MR Egger	11	1.00	0.09	0.00 - 4.80	-2.41	2.03	0.27
ebi-a-GCST90017045	Weighted median	11	1.00	0.95	0.49 - 1.82	-0.06	0.33	0.87
ebi-a-GCST90017045	Weighted mode	11	1.00	0.91	0.41 - 2.03	-0.10	0.41	0.82
ebi-a-GCST90017050	IVW	11	1.00	1.22	0.80 - 1.88	0.20	0.22	0.35
ebi-a-GCST90017050	MR Egger	11	1.00	1.26	0.35 - 4.52	0.23	0.65	0.73
ebi-a-GCST90017050	Weighted median	11	1.00	1.05	0.59 - 1.87	0.05	0.29	0.86
ebi-a-GCST90017050	Weighted mode	11	1.00	1.11	0.57 - 2.16	0.11	0.34	0.75
ebi-a-GCST90017051	IVW	6	1.00	0.77	0.35 - 1.71	-0.26	0.41	0.52
ebi-a-GCST90017051	MR Egger	6	1.00	0.42	0.01 - 16.44	-0.87	1.87	0.67
ebi-a-GCST90017051	Weighted median	6	1.00	0.65	0.29 - 1.48	-0.43	0.42	0.30
ebi-a-GCST90017051	Weighted mode	6	1.00	0.63	0.25 - 1.58	-0.46	0.47	0.37
ebi-a-GCST90017055	IVW	9	1.00	0.82	0.53 - 1.29	-0.19	0.23	0.39
ebi-a-GCST90017055	MR Egger	9	1.00	0.48	0.03 - 9.11	-0.74	1.50	0.64
ebi-a-GCST90017055	Weighted median	9	1.00	0.70	0.38 - 1.27	-0.36	0.31	0.24
ebi-a-GCST90017055	Weighted mode	9	1.00	0.52	0.19 - 1.42	-0.66	0.51	0.24
ebi-a-GCST90017059	IVW	7	1.00	0.69	0.43 - 1.08	-0.38	0.23	0.11
ebi-a-GCST90017059	MR Egger	7	1.00	0.17	0.02 - 1.19	-1.80	1.01	0.13
ebi-a-GCST90017059	Weighted median	7	1.00	0.76	0.47 - 1.24	-0.27	0.25	0.27
ebi-a-GCST90017059	Weighted mode	7	1.00	1.06	0.38 - 2.97	0.06	0.53	0.92
ebi-a-GCST90017062	IVW	8	1.00	0.93	0.47 - 1.86	-0.07	0.35	0.85
ebi-a-GCST90017062	MR Egger	8	1.00	1.19	0.16 - 8.58	0.17	1.01	0.87
ebi-a-GCST90017062	Weighted median	8	1.00	0.69	0.28 - 1.73	-0.37	0.47	0.43
ebi-a-GCST90017062	Weighted mode	8	1.00	0.71	0.22 - 2.27	-0.34	0.59	0.58
ebi-a-GCST90017064	IVW	9	1.00	0.66	0.40 - 1.09	-0.42	0.26	0.10
ebi-a-GCST90017064	MR Egger	9	1.00	2.67	0.16 - 44.60	0.98	1.44	0.52
ebi-a-GCST90017064	Weighted median	9	1.00	0.76	0.39 - 1.47	-0.28	0.34	0.41
ebi-a-GCST90017064	Weighted mode	9	1.00	0.80	0.31 - 2.02	-0.23	0.47	0.65
ebi-a-GCST90017068	IVW	5	1.00	1.09	0.64 - 1.86	0.09	0.27	0.74
ebi-a-GCST90017068	MR Egger	5	1.00	0.34	0.05 - 2.16	-1.07	0.94	0.34
ebi-a-GCST90017068	Weighted median	5	1.00	0.87	0.44 - 1.72	-0.14	0.35	0.69
ebi-a-GCST90017068	Weighted mode	5	1.00	0.82	0.36 - 1.88	-0.20	0.43	0.66
ebi-a-GCST90017088	IVW	5	1.00	0.98	0.51 - 1.90	-0.02	0.33	0.96
ebi-a-GCST90017088	MR Egger	5	1.00	10.28	0.00 - 4,629,814.83	2.33	6.64	0.75
ebi-a-GCST90017088	Weighted median	5	1.00	0.94	0.44 - 1.97	-0.07	0.38	0.86
ebi-a-GCST90017088	Weighted mode	5	1.00	0.91	0.38 - 2.15	-0.10	0.44	0.83
ebi-a-GCST90016963	IVW	8	1.00	0.80	0.60 - 1.07	-0.22	0.15	0.13
ebi-a-GCST90016963	MR Egger	8	1.00	0.13	0.02 - 0.92	-2.04	1.00	0.09
ebi-a-GCST90016963	Weighted median	8	1.00	0.74	0.50 - 1.10	-0.30	0.20	0.14
ebi-a-GCST90016963	Weighted mode	8	1.00	0.70	0.41 - 1.20	-0.35	0.28	0.24
ebi-a-GCST90016968	IVW	6	1.00	1.19	0.49 - 2.86	0.17	0.45	0.70
ebi-a-GCST90016968	MR Egger	6	1.00	0.14	0.00 - 33.26	-1.96	2.79	0.52
ebi-a-GCST90016968	Weighted median	6	1.00	1.46	0.56 - 3.84	0.38	0.49	0.44
ebi-a-GCST90016968	Weighted mode	6	1.00	1.53	0.52 - 4.48	0.43	0.55	0.47
ebi-a-GCST90016978	IVW	7	1.00	1.10	0.53 - 2.29	0.10	0.37	0.80
ebi-a-GCST90016978	MR Egger	7	1.00	1.04	0.09 - 12.45	0.03	1.27	0.98
ebi-a-GCST90016978	Weighted median	7	1.00	0.93	0.41 - 2.11	-0.07	0.42	0.87
ebi-a-GCST90016978	Weighted mode	7	1.00	0.91	0.37 - 2.23	-0.10	0.46	0.84
ebi-a-GCST90016982	IVW	8	1.00	0.83	0.51 - 1.36	-0.19	0.25	0.45
ebi-a-GCST90016982	MR Egger	8	1.00	17.95	0.88 - 365.44	2.89	1.54	0.11
ebi-a-GCST90016982	Weighted median	8	1.00	0.90	0.50 - 1.59	-0.11	0.29	0.71
ebi-a-GCST90016982	Weighted mode	8	1.00	0.96	0.44 - 2.06	-0.04	0.39	0.92
ebi-a-GCST90016985	IVW	7	1.00	0.82	0.41 - 1.65	-0.19	0.36	0.59
ebi-a-GCST90016985	MR Egger	7	1.00	0.25	0.02 - 2.90	-1.39	1.25	0.32
ebi-a-GCST90016985	Weighted median	7	1.00	0.93	0.38 - 2.26	-0.08	0.45	0.87
ebi-a-GCST90016985	Weighted mode	7	1.00	1.25	0.33 - 4.67	0.22	0.67	0.75
ebi-a-GCST90016989	IVW	8	1.00	0.47	0.24 - 0.91	-0.75	0.34	0.03
ebi-a-GCST90016989	MR Egger	8	1.00	1.02	0.21 - 4.91	0.02	0.80	0.99
ebi-a-GCST90016989	Weighted median	8	1.00	0.61	0.24 - 1.57	-0.49	0.48	0.31
ebi-a-GCST90016989	Weighted mode	8	1.00	0.63	0.27 - 1.49	-0.46	0.44	0.33
ebi-a-GCST90016990	IVW	8	1.00	1.04	0.70 - 1.57	0.04	0.21	0.83
ebi-a-GCST90016990	MR Egger	8	1.00	0.07	0.00 - 2.36	-2.62	1.77	0.19
ebi-a-GCST90016990	Weighted median	8	1.00	1.08	0.65 - 1.80	0.08	0.26	0.76
ebi-a-GCST90016990	Weighted mode	8	1.00	1.25	0.59 - 2.65	0.22	0.39	0.58
ebi-a-GCST90016993	IVW	14	1.00	1.01	0.61 - 1.68	0.01	0.26	0.98
ebi-a-GCST90016993	MR Egger	14	1.00	0.92	0.14 - 6.26	-0.08	0.98	0.93
ebi-a-GCST90016993	Weighted median	14	1.00	0.91	0.51 - 1.62	-0.09	0.30	0.75
ebi-a-GCST90016993	Weighted mode	14	1.00	0.98	0.55 - 1.73	-0.02	0.29	0.94
ebi-a-GCST90016997	IVW	10	1.00	1.21	0.70 - 2.10	0.19	0.28	0.49
ebi-a-GCST90016997	MR Egger	10	1.00	1.86	0.15 - 22.41	0.62	1.27	0.64
ebi-a-GCST90016997	Weighted median	10	1.00	1.37	0.69 - 2.75	0.32	0.35	0.37
ebi-a-GCST90016997	Weighted mode	10	1.00	1.46	0.61 - 3.49	0.38	0.44	0.41
ebi-a-GCST90016998	IVW	5	1.00	0.64	0.17 - 2.37	-0.44	0.67	0.51
ebi-a-GCST90016998	MR Egger	5	1.00	0.00	0.00 - 198.99	-5.39	5.45	0.40
ebi-a-GCST90016998	Weighted median	5	1.00	0.93	0.28 - 3.07	-0.07	0.61	0.90
ebi-a-GCST90016998	Weighted mode	5	1.00	1.31	0.37 - 4.61	0.27	0.64	0.69
ebi-a-GCST90017005	IVW	11	1.00	0.76	0.45 - 1.30	-0.27	0.27	0.32
ebi-a-GCST90017005	MR Egger	11	1.00	0.21	0.01 - 2.92	-1.57	1.35	0.27
ebi-a-GCST90017005	Weighted median	11	1.00	0.76	0.38 - 1.50	-0.28	0.35	0.43
ebi-a-GCST90017005	Weighted mode	11	1.00	0.77	0.37 - 1.59	-0.26	0.37	0.49
ebi-a-GCST90017006	IVW	6	1.00	0.61	0.21 - 1.77	-0.50	0.55	0.36
ebi-a-GCST90017006	MR Egger	6	1.00	0.02	0.00 - 4.09	-3.88	2.70	0.22
ebi-a-GCST90017006	Weighted median	6	1.00	1.30	0.46 - 3.68	0.26	0.53	0.63
ebi-a-GCST90017006	Weighted mode	6	1.00	1.46	0.28 - 7.53	0.38	0.84	0.67
ebi-a-GCST90017008	IVW	12	1.00	0.66	0.43 - 1.01	-0.42	0.22	0.06
ebi-a-GCST90017008	MR Egger	12	1.00	0.11	0.01 - 0.97	-2.22	1.12	0.08
ebi-a-GCST90017008	Weighted median	12	1.00	0.56	0.31 - 1.01	-0.59	0.30	0.05
ebi-a-GCST90017008	Weighted mode	12	1.00	0.57	0.27 - 1.23	-0.56	0.39	0.18
ebi-a-GCST90017020	IVW	12	1.00	0.86	0.53 - 1.40	-0.15	0.25	0.54
ebi-a-GCST90017020	MR Egger	12	1.00	0.58	0.08 - 4.48	-0.54	1.04	0.61
ebi-a-GCST90017020	Weighted median	12	1.00	0.90	0.44 - 1.84	-0.11	0.37	0.77
ebi-a-GCST90017020	Weighted mode	12	1.00	0.44	0.16 - 1.18	-0.83	0.51	0.13
ebi-a-GCST90017024	IVW	12	1.00	1.22	0.79 - 1.90	0.20	0.22	0.37
ebi-a-GCST90017024	MR Egger	12	1.00	1.09	0.41 - 2.88	0.09	0.50	0.86
ebi-a-GCST90017024	Weighted median	12	1.00	1.28	0.68 - 2.40	0.24	0.32	0.45
ebi-a-GCST90017024	Weighted mode	12	1.00	1.27	0.67 - 2.42	0.24	0.33	0.48
ebi-a-GCST90017033	IVW	6	1.00	1.24	0.86 - 1.80	0.22	0.19	0.25
ebi-a-GCST90017033	MR Egger	6	1.00	1.48	0.34 - 6.41	0.39	0.75	0.63
ebi-a-GCST90017033	Weighted median	6	1.00	1.33	0.82 - 2.15	0.28	0.25	0.25
ebi-a-GCST90017033	Weighted mode	6	1.00	1.38	0.85 - 2.23	0.32	0.25	0.25
ebi-a-GCST90017039	IVW	3	1.00	1.18	0.40 - 3.45	0.16	0.55	0.76
ebi-a-GCST90017039	MR Egger	3	1.00	0.35	0.00 - 341.71	-1.06	3.52	0.81
ebi-a-GCST90017039	Weighted median	3	1.00	1.15	0.34 - 3.85	0.14	0.62	0.83
ebi-a-GCST90017039	Weighted mode	3	1.00	1.55	0.36 - 6.74	0.44	0.75	0.62
ebi-a-GCST90017041	IVW	12	1.00	0.86	0.57 - 1.29	-0.15	0.21	0.46
ebi-a-GCST90017041	MR Egger	12	1.00	2.48	0.62 - 9.87	0.91	0.71	0.23
ebi-a-GCST90017041	Weighted median	12	1.00	1.19	0.69 - 2.04	0.17	0.28	0.53
ebi-a-GCST90017041	Weighted mode	12	1.00	1.30	0.67 - 2.50	0.26	0.34	0.46
ebi-a-GCST90017042	IVW	7	1.00	0.96	0.66 - 1.40	-0.04	0.19	0.83
ebi-a-GCST90017042	MR Egger	7	1.00	0.38	0.09 - 1.60	-0.97	0.74	0.24
ebi-a-GCST90017042	Weighted median	7	1.00	0.85	0.52 - 1.39	-0.17	0.25	0.51
ebi-a-GCST90017042	Weighted mode	7	1.00	0.81	0.47 - 1.40	-0.21	0.28	0.48
ebi-a-GCST90017044	IVW	10	1.00	1.02	0.79 - 1.31	0.02	0.13	0.90
ebi-a-GCST90017044	MR Egger	10	1.00	0.37	0.05 - 2.62	-1.00	1.00	0.35
ebi-a-GCST90017044	Weighted median	10	1.00	1.04	0.75 - 1.45	0.04	0.17	0.81
ebi-a-GCST90017044	Weighted mode	10	1.00	1.06	0.68 - 1.65	0.06	0.23	0.80
ebi-a-GCST90017047	IVW	11	1.00	0.85	0.53 - 1.36	-0.16	0.24	0.50
ebi-a-GCST90017047	MR Egger	11	1.00	2.84	0.63 - 12.80	1.05	0.77	0.21
ebi-a-GCST90017047	Weighted median	11	1.00	1.04	0.54 - 2.01	0.04	0.34	0.91
ebi-a-GCST90017047	Weighted mode	11	1.00	1.05	0.42 - 2.59	0.05	0.46	0.92
ebi-a-GCST90017052	IVW	10	1.00	0.91	0.46 - 1.78	-0.10	0.34	0.78
ebi-a-GCST90017052	MR Egger	10	1.00	0.69	0.04 - 11.07	-0.38	1.42	0.80
ebi-a-GCST90017052	Weighted median	10	1.00	0.68	0.33 - 1.41	-0.38	0.37	0.30
ebi-a-GCST90017052	Weighted mode	10	1.00	0.53	0.22 - 1.32	-0.63	0.46	0.21
ebi-a-GCST90017057	IVW	10	1.00	0.82	0.58 - 1.16	-0.20	0.18	0.26
ebi-a-GCST90017057	MR Egger	10	1.00	0.60	0.10 - 3.74	-0.51	0.93	0.60
ebi-a-GCST90017057	Weighted median	10	1.00	0.79	0.49 - 1.28	-0.24	0.25	0.34
ebi-a-GCST90017057	Weighted mode	10	1.00	0.83	0.46 - 1.49	-0.19	0.30	0.55
ebi-a-GCST90017061	IVW	10	1.00	0.74	0.42 - 1.31	-0.30	0.29	0.30
ebi-a-GCST90017061	MR Egger	10	0.91	0.33	0.05 - 2.41	-1.10	1.01	0.31
ebi-a-GCST90017061	Weighted median	10	1.00	0.56	0.26 - 1.20	-0.58	0.39	0.13
ebi-a-GCST90017061	Weighted mode	10	1.00	0.50	0.19 - 1.31	-0.69	0.49	0.19
ebi-a-GCST90017063	IVW	11	1.00	1.63	1.09 - 2.43	0.49	0.20	0.02
ebi-a-GCST90017063	MR Egger	11	1.00	1.68	0.76 - 3.73	0.52	0.41	0.23
ebi-a-GCST90017063	Weighted median	11	1.00	1.71	0.88 - 3.29	0.53	0.34	0.11
ebi-a-GCST90017063	Weighted mode	11	1.00	1.70	0.99 - 2.92	0.53	0.28	0.08
ebi-a-GCST90017065	IVW	11	1.00	1.42	1.02 - 1.99	0.35	0.17	0.04
ebi-a-GCST90017065	MR Egger	11	1.00	1.91	0.27 - 13.51	0.65	1.00	0.53
ebi-a-GCST90017065	Weighted median	11	1.00	1.48	0.95 - 2.29	0.39	0.22	0.08
ebi-a-GCST90017065	Weighted mode	11	1.00	1.80	1.00 - 3.22	0.59	0.30	0.08
ebi-a-GCST90017066	IVW	6	1.00	1.02	0.56 - 1.86	0.02	0.31	0.94
ebi-a-GCST90017066	MR Egger	6	1.00	0.41	0.16 - 1.09	-0.88	0.50	0.15
ebi-a-GCST90017066	Weighted median	6	1.00	0.96	0.53 - 1.74	-0.04	0.30	0.89
ebi-a-GCST90017066	Weighted mode	6	1.00	0.73	0.42 - 1.27	-0.31	0.28	0.32
ebi-a-GCST90017067	IVW	5	1.00	0.60	0.42 - 0.88	-0.50	0.19	0.01
ebi-a-GCST90017067	MR Egger	5	1.00	4.87	0.02 - 1,263.67	1.58	2.84	0.62
ebi-a-GCST90017067	Weighted median	5	1.00	0.49	0.30 - 0.81	-0.71	0.25	0.00
ebi-a-GCST90017067	Weighted mode	5	1.00	0.48	0.23 - 0.98	-0.73	0.37	0.12
ebi-a-GCST90017071	IVW	9	1.00	0.80	0.47 - 1.36	-0.22	0.27	0.41
ebi-a-GCST90017071	MR Egger	9	1.00	1.73	0.59 - 5.11	0.55	0.55	0.35
ebi-a-GCST90017071	Weighted median	9	1.00	0.93	0.48 - 1.80	-0.07	0.34	0.83
ebi-a-GCST90017071	Weighted mode	9	1.00	1.01	0.48 - 2.12	0.01	0.38	0.97
ebi-a-GCST90017073	IVW	5	1.00	1.76	1.09 - 2.86	0.57	0.25	0.02
ebi-a-GCST90017073	MR Egger	5	1.00	1.51	0.50 - 4.54	0.41	0.56	0.51
ebi-a-GCST90017073	Weighted median	5	1.00	1.61	0.90 - 2.86	0.47	0.29	0.11
ebi-a-GCST90017073	Weighted mode	5	1.00	1.58	0.84 - 3.00	0.46	0.33	0.23
ebi-a-GCST90016965	IVW	8	1.00	0.81	0.57 - 1.15	-0.21	0.18	0.24
ebi-a-GCST90016965	MR Egger	8	1.00	0.17	0.02 - 1.60	-1.75	1.13	0.17
ebi-a-GCST90016965	Weighted median	8	1.00	0.82	0.54 - 1.24	-0.20	0.21	0.35
ebi-a-GCST90016965	Weighted mode	8	1.00	0.69	0.38 - 1.27	-0.37	0.31	0.27
ebi-a-GCST90016967	IVW	10	1.00	1.45	0.90 - 2.32	0.37	0.24	0.12
ebi-a-GCST90016967	MR Egger	10	1.00	2.30	0.64 - 8.25	0.83	0.65	0.24
ebi-a-GCST90016967	Weighted median	10	1.00	1.51	0.77 - 2.96	0.41	0.34	0.23
ebi-a-GCST90016967	Weighted mode	10	1.00	1.62	0.78 - 3.36	0.48	0.37	0.23
ebi-a-GCST90016969	IVW	9	1.00	1.48	0.80 - 2.70	0.39	0.31	0.21
ebi-a-GCST90016969	MR Egger	9	1.00	0.58	0.06 - 5.28	-0.54	1.13	0.64
ebi-a-GCST90016969	Weighted median	9	1.00	1.62	0.72 - 3.67	0.48	0.42	0.25
ebi-a-GCST90016969	Weighted mode	9	1.00	1.78	0.71 - 4.46	0.57	0.47	0.26
ebi-a-GCST90016970	IVW	11	1.00	0.90	0.47 - 1.71	-0.11	0.33	0.74
ebi-a-GCST90016970	MR Egger	11	1.00	1.65	0.13 - 20.94	0.50	1.30	0.71
ebi-a-GCST90016970	Weighted median	11	1.00	1.25	0.64 - 2.43	0.23	0.34	0.51
ebi-a-GCST90016970	Weighted mode	11	1.00	1.40	0.68 - 2.91	0.34	0.37	0.39
ebi-a-GCST90016976	IVW	9	1.00	1.04	0.69 - 1.56	0.04	0.21	0.87
ebi-a-GCST90016976	MR Egger	9	1.00	0.06	0.00 - 6.48	-2.78	2.37	0.28
ebi-a-GCST90016976	Weighted median	9	1.00	1.28	0.75 - 2.20	0.25	0.28	0.37
ebi-a-GCST90016976	Weighted mode	9	1.00	1.43	0.75 - 2.74	0.36	0.33	0.31
ebi-a-GCST90016981	IVW	8	1.00	0.81	0.43 - 1.51	-0.21	0.32	0.51
ebi-a-GCST90016981	MR Egger	8	1.00	1.25	0.08 - 20.24	0.23	1.42	0.88
ebi-a-GCST90016981	Weighted median	8	1.00	1.18	0.48 - 2.89	0.16	0.46	0.72
ebi-a-GCST90016981	Weighted mode	8	1.00	1.29	0.37 - 4.46	0.26	0.63	0.70
ebi-a-GCST90016984	IVW	8	1.00	1.04	0.56 - 1.96	0.04	0.32	0.89
ebi-a-GCST90016984	MR Egger	8	1.00	0.53	0.00 - 109.56	-0.64	2.72	0.82
ebi-a-GCST90016984	Weighted median	8	1.00	0.99	0.45 - 2.17	-0.01	0.40	0.98
ebi-a-GCST90016984	Weighted mode	8	1.00	0.88	0.35 - 2.24	-0.13	0.48	0.80
ebi-a-GCST90016986	IVW	6	1.00	0.94	0.55 - 1.60	-0.06	0.27	0.82
ebi-a-GCST90016986	MR Egger	6	1.00	6.69	0.71 - 62.78	1.90	1.14	0.17
ebi-a-GCST90016986	Weighted median	6	1.00	1.16	0.62 - 2.15	0.15	0.32	0.65
ebi-a-GCST90016986	Weighted mode	6	1.00	1.25	0.60 - 2.57	0.22	0.37	0.58
ebi-a-GCST90016987	IVW	7	0.99	0.83	0.51 - 1.34	-0.19	0.24	0.44
ebi-a-GCST90016987	MR Egger	7	0.99	0.68	0.14 - 3.44	-0.38	0.82	0.67
ebi-a-GCST90016987	Weighted median	7	0.99	0.84	0.45 - 1.57	-0.18	0.32	0.58
ebi-a-GCST90016987	Weighted mode	7	0.99	0.65	0.29 - 1.44	-0.44	0.41	0.33
ebi-a-GCST90017004	IVW	16	0.99	0.89	0.66 - 1.22	-0.11	0.16	0.48
ebi-a-GCST90017004	MR Egger	16	0.99	0.53	0.17 - 1.67	-0.63	0.58	0.30
ebi-a-GCST90017004	Weighted median	16	0.99	0.89	0.58 - 1.36	-0.12	0.22	0.58
ebi-a-GCST90017004	Weighted mode	16	0.99	0.87	0.47 - 1.61	-0.13	0.31	0.67
ebi-a-GCST90017009	IVW	6	0.99	2.13	1.23 - 3.70	0.76	0.28	0.01
ebi-a-GCST90017009	MR Egger	6	0.99	2.36	0.39 - 14.33	0.86	0.92	0.40
ebi-a-GCST90017009	Weighted median	6	0.99	1.83	0.85 - 3.94	0.60	0.39	0.12
ebi-a-GCST90017009	Weighted mode	6	0.99	1.50	0.59 - 3.83	0.41	0.48	0.43
ebi-a-GCST90017012	IVW	9	0.99	1.04	0.76 - 1.42	0.04	0.16	0.82
ebi-a-GCST90017012	MR Egger	9	0.99	0.52	0.15 - 1.79	-0.65	0.63	0.33
ebi-a-GCST90017012	Weighted median	9	0.99	1.04	0.72 - 1.51	0.04	0.19	0.82
ebi-a-GCST90017012	Weighted mode	9	0.99	1.06	0.72 - 1.56	0.06	0.20	0.77
ebi-a-GCST90017022	IVW	8	0.99	0.83	0.56 - 1.25	-0.18	0.21	0.38
ebi-a-GCST90017022	MR Egger	8	0.99	0.73	0.13 - 4.17	-0.31	0.89	0.74
ebi-a-GCST90017022	Weighted median	8	0.99	0.77	0.45 - 1.33	-0.26	0.28	0.35
ebi-a-GCST90017022	Weighted mode	8	0.99	0.80	0.46 - 1.37	-0.23	0.28	0.44
ebi-a-GCST90017025	IVW	10	0.99	1.91	1.16 - 3.13	0.64	0.25	0.01
ebi-a-GCST90017025	MR Egger	10	0.99	1.80	0.11 - 28.57	0.59	1.41	0.69
ebi-a-GCST90017025	Weighted median	10	0.99	2.10	1.10 - 4.00	0.74	0.33	0.02
ebi-a-GCST90017025	Weighted mode	10	0.99	2.04	0.93 - 4.46	0.71	0.40	0.11
ebi-a-GCST90017027	IVW	9	0.99	1.07	0.74 - 1.54	0.06	0.19	0.73
ebi-a-GCST90017027	MR Egger	9	0.99	2.71	0.14 - 52.64	1.00	1.51	0.53
ebi-a-GCST90017027	Weighted median	9	0.99	1.10	0.69 - 1.75	0.09	0.24	0.70
ebi-a-GCST90017027	Weighted mode	9	0.99	1.06	0.51 - 2.19	0.06	0.37	0.88
ebi-a-GCST90017028	IVW	8	0.99	1.18	0.70 - 1.99	0.17	0.26	0.53
ebi-a-GCST90017028	MR Egger	8	0.99	1.72	0.42 - 7.04	0.54	0.72	0.48
ebi-a-GCST90017028	Weighted median	8	0.99	1.11	0.57 - 2.13	0.10	0.33	0.76
ebi-a-GCST90017028	Weighted mode	8	0.99	1.21	0.54 - 2.74	0.19	0.42	0.66
ebi-a-GCST90017031	IVW	8	0.99	1.10	0.82 - 1.47	0.09	0.15	0.54
ebi-a-GCST90017031	MR Egger	8	0.99	0.92	0.25 - 3.35	-0.08	0.66	0.90
ebi-a-GCST90017031	Weighted median	8	0.99	1.05	0.74 - 1.49	0.04	0.18	0.80
ebi-a-GCST90017031	Weighted mode	8	0.99	1.14	0.68 - 1.89	0.13	0.26	0.64
ebi-a-GCST90017038	IVW	9	0.99	0.71	0.47 - 1.08	-0.35	0.21	0.11
ebi-a-GCST90017038	MR Egger	9	0.99	2.63	0.19 - 35.47	0.97	1.33	0.49
ebi-a-GCST90017038	Weighted median	9	0.99	0.72	0.45 - 1.15	-0.32	0.24	0.17
ebi-a-GCST90017038	Weighted mode	9	0.99	0.72	0.46 - 1.11	-0.33	0.22	0.18
ebi-a-GCST90017040	IVW	12	0.99	0.90	0.64 - 1.26	-0.10	0.17	0.54
ebi-a-GCST90017040	MR Egger	12	0.99	1.81	0.37 - 8.86	0.59	0.81	0.48
ebi-a-GCST90017040	Weighted median	12	0.99	0.87	0.58 - 1.31	-0.14	0.21	0.51
ebi-a-GCST90017040	Weighted mode	12	0.99	0.83	0.52 - 1.32	-0.19	0.24	0.45
ebi-a-GCST90017043	IVW	6	0.99	0.58	0.27 - 1.24	-0.55	0.39	0.16
ebi-a-GCST90017043	MR Egger	6	0.99	2.91	0.02 - 440.05	1.07	2.56	0.70
ebi-a-GCST90017043	Weighted median	6	0.99	1.00	0.42 - 2.38	-0.00	0.44	0.99
ebi-a-GCST90017043	Weighted mode	6	0.99	1.19	0.39 - 3.67	0.18	0.57	0.77
ebi-a-GCST90017046	IVW	8	0.99	0.89	0.67 - 1.18	-0.12	0.15	0.42
ebi-a-GCST90017046	MR Egger	8	0.99	1.01	0.16 - 6.54	0.01	0.95	0.99
ebi-a-GCST90017046	Weighted median	8	0.99	0.86	0.61 - 1.22	-0.15	0.18	0.40
ebi-a-GCST90017046	Weighted mode	8	0.99	0.85	0.56 - 1.30	-0.16	0.21	0.49
ebi-a-GCST90017049	IVW	10	0.99	1.24	0.73 - 2.13	0.22	0.28	0.43
ebi-a-GCST90017049	MR Egger	10	0.99	6.56	1.06 - 40.74	1.88	0.93	0.08
ebi-a-GCST90017049	Weighted median	10	0.99	1.62	0.82 - 3.18	0.48	0.35	0.17
ebi-a-GCST90017049	Weighted mode	10	0.99	2.05	0.88 - 4.79	0.72	0.43	0.13
ebi-a-GCST90017054	IVW	10	0.99	0.82	0.49 - 1.37	-0.20	0.26	0.44
ebi-a-GCST90017054	MR Egger	10	0.99	0.28	0.08 - 0.96	-1.27	0.63	0.08
ebi-a-GCST90017054	Weighted median	10	0.99	1.12	0.57 - 2.18	0.11	0.34	0.74
ebi-a-GCST90017054	Weighted mode	10	0.99	1.23	0.35 - 4.38	0.21	0.65	0.76
ebi-a-GCST90017056	IVW	11	0.99	0.86	0.55 - 1.36	-0.15	0.23	0.53
ebi-a-GCST90017056	MR Egger	11	0.99	2.12	0.38 - 11.72	0.75	0.87	0.41
ebi-a-GCST90017056	Weighted median	11	0.99	0.70	0.38 - 1.32	-0.35	0.32	0.27
ebi-a-GCST90017056	Weighted mode	11	0.99	0.67	0.29 - 1.55	-0.40	0.43	0.37
ebi-a-GCST90017060	IVW	9	0.99	1.04	0.59 - 1.82	0.04	0.29	0.89
ebi-a-GCST90017060	MR Egger	9	0.99	0.46	0.06 - 3.73	-0.77	1.07	0.49
ebi-a-GCST90017060	Weighted median	9	0.99	1.00	0.47 - 2.11	0.00	0.38	1.00
ebi-a-GCST90017060	Weighted mode	9	0.99	0.90	0.31 - 2.57	-0.11	0.54	0.85
ebi-a-GCST90017069	IVW	6	0.99	1.02	0.68 - 1.52	0.02	0.20	0.92
ebi-a-GCST90017069	MR Egger	6	0.99	0.70	0.11 - 4.61	-0.35	0.96	0.73
ebi-a-GCST90017069	Weighted median	6	0.99	0.98	0.60 - 1.60	-0.02	0.25	0.95
ebi-a-GCST90017069	Weighted mode	6	0.99	0.98	0.53 - 1.80	-0.02	0.31	0.96
ebi-a-GCST90017070	IVW	10	0.99	0.65	0.37 - 1.13	-0.43	0.28	0.12
ebi-a-GCST90017070	MR Egger	10	0.99	0.10	0.01 - 0.67	-2.34	0.99	0.05
ebi-a-GCST90017070	Weighted median	10	0.99	0.56	0.28 - 1.12	-0.58	0.35	0.10
ebi-a-GCST90017070	Weighted mode	10	0.99	0.32	0.12 - 0.84	-1.14	0.49	0.05
ebi-a-GCST90017072	IVW	8	0.99	1.13	0.63 - 2.01	0.12	0.30	0.69
ebi-a-GCST90017072	MR Egger	8	0.99	89.27	0.16 - 50,030.93	4.49	3.23	0.21
ebi-a-GCST90017072	Weighted median	8	0.99	1.30	0.61 - 2.78	0.27	0.39	0.49
ebi-a-GCST90017072	Weighted mode	8	0.99	1.39	0.45 - 4.34	0.33	0.58	0.58
ebi-a-GCST90017075	IVW	10	0.99	1.01	0.77 - 1.34	0.01	0.14	0.93
ebi-a-GCST90017075	MR Egger	10	0.99	0.47	0.10 - 2.33	-0.75	0.81	0.38
ebi-a-GCST90017075	Weighted median	10	0.99	0.97	0.67 - 1.42	-0.03	0.19	0.89
ebi-a-GCST90017075	Weighted mode	10	0.99	0.94	0.59 - 1.50	-0.06	0.24	0.81
ebi-a-GCST90016959	IVW	7	0.99	0.55	0.35 - 0.86	-0.60	0.23	0.01
ebi-a-GCST90016959	MR Egger	7	0.99	0.43	0.12 - 1.53	-0.84	0.65	0.25
ebi-a-GCST90016959	Weighted median	7	0.99	0.50	0.28 - 0.88	-0.70	0.29	0.02
ebi-a-GCST90016959	Weighted mode	7	0.99	0.50	0.27 - 0.94	-0.69	0.32	0.07
ebi-a-GCST90016960	IVW	7	0.99	1.67	0.83 - 3.34	0.51	0.35	0.15
ebi-a-GCST90016960	MR Egger	7	0.99	1.61	0.05 - 48.20	0.48	1.73	0.79
ebi-a-GCST90016960	Weighted median	7	0.99	1.49	0.72 - 3.06	0.40	0.37	0.28
ebi-a-GCST90016960	Weighted mode	7	0.99	1.28	0.60 - 2.70	0.24	0.38	0.55
ebi-a-GCST90016962	IVW	11	0.99	1.06	0.59 - 1.90	0.06	0.30	0.84
ebi-a-GCST90016962	MR Egger	11	0.99	0.46	0.02 - 10.24	-0.77	1.58	0.64
ebi-a-GCST90016962	Weighted median	11	0.99	0.91	0.46 - 1.81	-0.09	0.35	0.79
ebi-a-GCST90016962	Weighted mode	11	0.99	1.16	0.43 - 3.09	0.15	0.50	0.78
ebi-a-GCST90016964	IVW	6	0.99	0.96	0.71 - 1.29	-0.04	0.15	0.78
ebi-a-GCST90016964	MR Egger	6	0.99	1.08	0.06 - 20.20	0.08	1.49	0.96
ebi-a-GCST90016964	Weighted median	6	0.99	1.02	0.68 - 1.52	0.02	0.20	0.93
ebi-a-GCST90016964	Weighted mode	6	0.99	1.04	0.61 - 1.77	0.04	0.27	0.89
ebi-a-GCST90016975	IVW	12	0.99	0.93	0.74 - 1.17	-0.07	0.12	0.53
ebi-a-GCST90016975	MR Egger	12	0.99	0.57	0.21 - 1.56	-0.57	0.52	0.30
ebi-a-GCST90016975	Weighted median	12	0.99	0.82	0.60 - 1.10	-0.20	0.15	0.19
ebi-a-GCST90016975	Weighted mode	12	0.99	0.77	0.51 - 1.16	-0.26	0.21	0.23
ebi-a-GCST90016979	IVW	6	0.99	0.94	0.58 - 1.53	-0.06	0.25	0.80
ebi-a-GCST90016979	MR Egger	6	0.99	8.30	0.35 - 197.33	2.12	1.62	0.26
ebi-a-GCST90016979	Weighted median	6	0.99	0.90	0.49 - 1.63	-0.11	0.30	0.72
ebi-a-GCST90016979	Weighted mode	6	0.99	0.77	0.33 - 1.80	-0.27	0.44	0.57
ebi-a-GCST90016980	IVW	4	0.99	1.36	0.65 - 2.87	0.31	0.38	0.42
ebi-a-GCST90016980	MR Egger	4	0.99	5.35	1.00 - 28.78	1.68	0.86	0.19
ebi-a-GCST90016980	Weighted median	4	0.99	1.20	0.53 - 2.71	0.18	0.42	0.67
ebi-a-GCST90016980	Weighted mode	4	0.99	1.85	0.85 - 4.06	0.62	0.40	0.22
ebi-a-GCST90016983	IVW	8	0.99	0.63	0.33 - 1.19	-0.47	0.33	0.16
ebi-a-GCST90016983	MR Egger	8	0.99	0.46	0.01 - 17.00	-0.77	1.84	0.69
ebi-a-GCST90016983	Weighted median	8	0.99	0.82	0.36 - 1.87	-0.19	0.42	0.64
ebi-a-GCST90016983	Weighted mode	8	0.99	0.94	0.31 - 2.83	-0.07	0.56	0.91
ebi-a-GCST90016991	IVW	11	0.99	1.15	0.72 - 1.84	0.14	0.24	0.56
ebi-a-GCST90016991	MR Egger	11	0.99	0.37	0.01 - 10.39	-0.99	1.70	0.58
ebi-a-GCST90016991	Weighted median	11	0.99	0.95	0.60 - 1.50	-0.05	0.23	0.83
ebi-a-GCST90016991	Weighted mode	11	0.99	0.77	0.43 - 1.38	-0.26	0.30	0.40
ebi-a-GCST90016992	IVW	5	0.99	1.16	0.74 - 1.83	0.15	0.23	0.51
ebi-a-GCST90016992	MR Egger	5	0.99	1.10	0.32 - 3.83	0.10	0.64	0.89
ebi-a-GCST90016992	Weighted median	5	0.99	1.08	0.65 - 1.79	0.07	0.26	0.78
ebi-a-GCST90016992	Weighted mode	5	0.99	1.13	0.67 - 1.91	0.13	0.27	0.66
ebi-a-GCST90016995	IVW	8	0.99	1.12	0.52 - 2.37	0.11	0.38	0.78
ebi-a-GCST90016995	MR Egger	8	0.99	12.42	0.35 - 444.82	2.52	1.83	0.22
ebi-a-GCST90016995	Weighted median	8	0.99	1.48	0.55 - 3.99	0.39	0.51	0.44
ebi-a-GCST90016995	Weighted mode	8	0.99	1.48	0.32 - 6.87	0.39	0.79	0.64
ebi-a-GCST90016999	IVW	8	0.99	0.99	0.65 - 1.52	-0.01	0.22	0.96
ebi-a-GCST90016999	MR Egger	8	0.99	1.26	0.15 - 10.89	0.23	1.10	0.84
ebi-a-GCST90016999	Weighted median	8	0.99	1.25	0.81 - 1.92	0.22	0.22	0.32
ebi-a-GCST90016999	Weighted mode	8	0.99	1.33	0.77 - 2.28	0.28	0.28	0.34
ebi-a-GCST90017010	IVW	4	0.99	1.85	0.72 - 4.72	0.61	0.48	0.20
ebi-a-GCST90017010	MR Egger	4	0.99	5.80	0.01 - 3,584.44	1.76	3.28	0.65
ebi-a-GCST90017010	Weighted median	4	0.99	1.83	0.60 - 5.59	0.60	0.57	0.29
ebi-a-GCST90017010	Weighted mode	4	0.99	1.82	0.50 - 6.64	0.60	0.66	0.43
ebi-a-GCST90017014	IVW	7	0.99	1.44	0.89 - 2.33	0.37	0.24	0.13
ebi-a-GCST90017014	MR Egger	7	0.99	0.17	0.00 - 43.33	-1.77	2.82	0.56
ebi-a-GCST90017014	Weighted median	7	0.99	1.48	0.79 - 2.78	0.39	0.32	0.22
ebi-a-GCST90017014	Weighted mode	7	0.99	1.62	0.77 - 3.41	0.48	0.38	0.25
ebi-a-GCST90017015	IVW	12	0.99	1.21	0.82 - 1.78	0.19	0.20	0.34
ebi-a-GCST90017015	MR Egger	12	0.99	0.89	0.23 - 3.48	-0.12	0.69	0.87
ebi-a-GCST90017015	Weighted median	12	0.99	1.08	0.64 - 1.81	0.08	0.27	0.78
ebi-a-GCST90017015	Weighted mode	12	0.99	1.10	0.61 - 1.99	0.09	0.30	0.76
ebi-a-GCST90017016	IVW	8	0.99	1.12	0.83 - 1.51	0.12	0.15	0.45
ebi-a-GCST90017016	MR Egger	8	0.99	1.20	0.42 - 3.43	0.18	0.53	0.74
ebi-a-GCST90017016	Weighted median	8	0.99	1.21	0.83 - 1.76	0.19	0.19	0.33
ebi-a-GCST90017016	Weighted mode	8	0.99	1.23	0.79 - 1.92	0.21	0.23	0.40
ebi-a-GCST90017019	IVW	14	0.99	1.09	0.77 - 1.53	0.08	0.17	0.63
ebi-a-GCST90017019	MR Egger	14	0.99	1.19	0.51 - 2.82	0.18	0.44	0.69
ebi-a-GCST90017019	Weighted median	14	0.99	1.21	0.75 - 1.97	0.19	0.25	0.44
ebi-a-GCST90017019	Weighted mode	14	0.99	1.23	0.80 - 1.91	0.21	0.22	0.36
ebi-a-GCST90017023	IVW	3	0.99	0.66	0.22 - 1.96	-0.42	0.56	0.45
ebi-a-GCST90017023	MR Egger	3	0.99	0.01	0.00 - 3,725,305.61	-4.64	10.09	0.73
ebi-a-GCST90017023	Weighted median	3	0.99	0.59	0.17 - 2.08	-0.53	0.65	0.41
ebi-a-GCST90017023	Weighted mode	3	0.99	0.48	0.11 - 2.04	-0.73	0.74	0.43
ebi-a-GCST90017026	IVW	10	0.99	1.74	0.97 - 3.11	0.55	0.30	0.06
ebi-a-GCST90017026	MR Egger	10	0.99	0.29	0.00 - 48.87	-1.25	2.62	0.65
ebi-a-GCST90017026	Weighted median	10	0.99	1.75	0.86 - 3.54	0.56	0.36	0.12
ebi-a-GCST90017026	Weighted mode	10	0.99	1.74	0.60 - 5.09	0.56	0.55	0.34
ebi-a-GCST90017032	IVW	6	0.99	1.09	0.59 - 1.98	0.08	0.31	0.79
ebi-a-GCST90017032	MR Egger	6	0.99	1.72	0.05 - 59.74	0.54	1.81	0.78
ebi-a-GCST90017032	Weighted median	6	0.99	1.04	0.49 - 2.20	0.04	0.38	0.91
ebi-a-GCST90017032	Weighted mode	6	0.99	1.04	0.39 - 2.78	0.04	0.50	0.94
ebi-a-GCST90017034	IVW	4	0.99	0.68	0.28 - 1.65	-0.38	0.45	0.40
ebi-a-GCST90017034	MR Egger	4	0.99	0.02	0.00 - 1.80	-3.72	2.20	0.23
ebi-a-GCST90017034	Weighted median	4	0.99	0.69	0.22 - 2.19	-0.37	0.59	0.53
ebi-a-GCST90017034	Weighted mode	4	0.99	0.41	0.08 - 2.21	-0.89	0.86	0.38
ebi-a-GCST90017036	IVW	8	0.99	1.28	0.78 - 2.09	0.25	0.25	0.33
ebi-a-GCST90017036	MR Egger	8	0.99	1.33	0.10 - 18.22	0.28	1.34	0.84
ebi-a-GCST90017036	Weighted median	8	0.99	1.00	0.53 - 1.88	0.00	0.32	1.00
ebi-a-GCST90017036	Weighted mode	8	0.99	0.80	0.35 - 1.85	-0.22	0.43	0.62
ebi-a-GCST90017048	IVW	11	0.99	0.92	0.52 - 1.61	-0.09	0.29	0.76
ebi-a-GCST90017048	MR Egger	11	0.99	2.30	0.23 - 22.78	0.83	1.17	0.49
ebi-a-GCST90017048	Weighted median	11	0.99	1.00	0.51 - 1.97	0.00	0.34	0.99
ebi-a-GCST90017048	Weighted mode	11	0.99	1.01	0.44 - 2.29	0.01	0.42	0.98
ebi-a-GCST90017053	IVW	14	0.99	0.98	0.68 - 1.41	-0.02	0.18	0.92
ebi-a-GCST90017053	MR Egger	14	0.99	1.17	0.42 - 3.23	0.15	0.52	0.77
ebi-a-GCST90017053	Weighted median	14	0.99	1.03	0.60 - 1.77	0.03	0.28	0.91
ebi-a-GCST90017053	Weighted mode	14	0.99	1.12	0.65 - 1.93	0.11	0.28	0.70
ebi-a-GCST90017058	IVW	5	0.99	1.32	0.53 - 3.31	0.28	0.47	0.55
ebi-a-GCST90017058	MR Egger	5	0.99	0.05	0.00 - 1,740,850.52	-3.08	8.90	0.75
ebi-a-GCST90017058	Weighted median	5	0.99	1.06	0.42 - 2.69	0.06	0.47	0.89
ebi-a-GCST90017058	Weighted mode	5	0.99	0.97	0.35 - 2.74	-0.03	0.53	0.96
ebi-a-GCST90017074	IVW	6	0.99	1.00	0.61 - 1.65	0.00	0.26	0.99
ebi-a-GCST90017074	MR Egger	6	0.99	0.44	0.03 - 5.77	-0.82	1.31	0.57
ebi-a-GCST90017074	Weighted median	6	0.99	1.17	0.62 - 2.22	0.16	0.33	0.63
ebi-a-GCST90017074	Weighted mode	6	0.99	1.37	0.52 - 3.64	0.32	0.50	0.55
ebi-a-GCST90017089	IVW	10	0.99	1.27	0.98 - 1.65	0.24	0.13	0.08
ebi-a-GCST90017089	MR Egger	10	0.99	0.99	0.15 - 6.52	-0.01	0.96	0.99
ebi-a-GCST90017089	Weighted median	10	0.99	1.32	0.92 - 1.87	0.27	0.18	0.13
ebi-a-GCST90017089	Weighted mode	10	0.99	1.28	0.77 - 2.13	0.25	0.26	0.37

## Sheet: Table S7
Table S7:The heterogeneity of gut microbiota instrumental variables.
ID（exposure）	Method	Cochran's Q	df	P-value
ebi-a-GCST90017110	MR Egger	17.9536	7	0.0121813
ebi-a-GCST90017110	IVW	18.1384	8	0.0202125
ebi-a-GCST90017111	MR Egger	5.446	9	0.793827
ebi-a-GCST90017111	IVW	6.41796	10	0.779011
ebi-a-GCST90017112	MR Egger	0.811779	3	0.846648
ebi-a-GCST90017112	IVW	1.56104	4	0.815777
ebi-a-GCST90017113	MR Egger	6.92054	9	0.645392
ebi-a-GCST90017113	IVW	13.2562	10	0.209697
ebi-a-GCST90017114	MR Egger	2.90883	9	0.9678
ebi-a-GCST90017114	IVW	9.06156	10	0.526271
ebi-a-GCST90017115	MR Egger	1.58453	5	0.903114
ebi-a-GCST90017115	IVW	1.88059	6	0.930347
ebi-a-GCST90017116	MR Egger	3.61026	7	0.823412
ebi-a-GCST90017116	IVW	8.46122	8	0.38976
ebi-a-GCST90017117	MR Egger	10.0125	9	0.349476
ebi-a-GCST90017117	IVW	10.1938	10	0.42366
ebi-a-GCST90017118	MR Egger	6.16161	7	0.521011
ebi-a-GCST90017118	IVW	7.58051	8	0.475481
ebi-a-GCST90016908	MR Egger	2.09778	5	0.835457
ebi-a-GCST90016908	IVW	2.51185	6	0.867139
ebi-a-GCST90016909	MR Egger	1.86621	3	0.600634
ebi-a-GCST90016909	IVW	2.0806	4	0.720938
ebi-a-GCST90016910	MR Egger	10.6965	14	0.709695
ebi-a-GCST90016910	IVW	11.6766	15	0.703326
ebi-a-GCST90016911	MR Egger	4.60029	12	0.970016
ebi-a-GCST90016911	IVW	4.68568	13	0.981477
ebi-a-GCST90016912	MR Egger	5.16145	8	0.740189
ebi-a-GCST90016912	IVW	7.03829	9	0.633133
ebi-a-GCST90016913	MR Egger	7.92943	8	0.440394
ebi-a-GCST90016913	IVW	9.53925	9	0.389055
ebi-a-GCST90016914	MR Egger	21.0103	10	0.0210218
ebi-a-GCST90016914	IVW	21.0176	11	0.033189
ebi-a-GCST90016915	MR Egger	17.485	11	0.0943258
ebi-a-GCST90016915	IVW	17.6473	12	0.126825
ebi-a-GCST90016916	MR Egger	8.80486	9	0.455479
ebi-a-GCST90016916	IVW	11.0189	10	0.356047
ebi-a-GCST90016917	MR Egger	5.66208	3	0.129259
ebi-a-GCST90016917	IVW	5.8076	4	0.213985
ebi-a-GCST90016918	MR Egger	1.51381	4	0.824193
ebi-a-GCST90016918	IVW	1.80373	5	0.87558
ebi-a-GCST90016919	MR Egger	8.28331	5	0.141297
ebi-a-GCST90016919	IVW	8.4476	6	0.20711
ebi-a-GCST90016920	MR Egger	2.50737	5	0.775385
ebi-a-GCST90016920	IVW	10.5794	6	0.102277
ebi-a-GCST90016921	MR Egger	10.0125	9	0.349476
ebi-a-GCST90016921	IVW	10.1938	10	0.42366
ebi-a-GCST90016922	MR Egger	8.44161	7	0.295267
ebi-a-GCST90016922	IVW	8.44707	8	0.39106
ebi-a-GCST90016923	MR Egger	2.36986	6	0.882738
ebi-a-GCST90016923	IVW	3.88228	7	0.793232
ebi-a-GCST90017090	MR Egger	4.24977	3	0.235726
ebi-a-GCST90017090	IVW	4.27999	4	0.369437
ebi-a-GCST90017091	MR Egger	7.75602	6	0.256529
ebi-a-GCST90017091	IVW	7.76489	7	0.353782
ebi-a-GCST90017092	MR Egger	4.60029	12	0.970016
ebi-a-GCST90017092	IVW	4.68568	13	0.981477
ebi-a-GCST90017093	MR Egger	10.7973	7	0.147707
ebi-a-GCST90017093	IVW	10.7973	8	0.21345
ebi-a-GCST90017094	MR Egger	6.06756	7	0.531883
ebi-a-GCST90017094	IVW	7.62113	8	0.471326
ebi-a-GCST90017095	MR Egger	15.77	9	0.071842
ebi-a-GCST90017095	IVW	15.7705	10	0.106393
ebi-a-GCST90017096	MR Egger	21.0103	10	0.0210218
ebi-a-GCST90017096	IVW	21.0176	11	0.033189
ebi-a-GCST90017097	MR Egger	16.1645	10	0.0950199
ebi-a-GCST90017097	IVW	16.3873	11	0.127352
ebi-a-GCST90017098	MR Egger	2.46866	4	0.650257
ebi-a-GCST90017098	IVW	6.98297	5	0.22191
ebi-a-GCST90017099	MR Egger	8.80486	9	0.455479
ebi-a-GCST90017099	IVW	11.0189	10	0.356047
ebi-a-GCST90017100	MR Egger	6.35235	5	0.273427
ebi-a-GCST90017100	IVW	6.36234	6	0.383848
ebi-a-GCST90017101	MR Egger	16.8644	11	0.11195
ebi-a-GCST90017101	IVW	16.932	12	0.152172
ebi-a-GCST90017102	MR Egger	2.50737	5	0.775385
ebi-a-GCST90017102	IVW	10.5794	6	0.102277
ebi-a-GCST90017103	MR Egger	10.2752	10	0.416689
ebi-a-GCST90017103	IVW	10.4255	11	0.492566
ebi-a-GCST90017104	MR Egger	12.6764	11	0.315002
ebi-a-GCST90017104	IVW	13.036	12	0.366429
ebi-a-GCST90017105	MR Egger	9.30432	7	0.231539
ebi-a-GCST90017105	IVW	9.80655	8	0.278867
ebi-a-GCST90017106	MR Egger	12.0497	9	0.210522
ebi-a-GCST90017106	IVW	13.9227	10	0.176546
ebi-a-GCST90017107	MR Egger	8.44161	7	0.295267
ebi-a-GCST90017107	IVW	8.44707	8	0.39106
ebi-a-GCST90017108	MR Egger	2.36986	6	0.882738
ebi-a-GCST90017108	IVW	3.88228	7	0.793232
ebi-a-GCST90017109	MR Egger	1.51381	4	0.824193
ebi-a-GCST90017109	IVW	1.80373	5	0.87558
ebi-a-GCST90016924	MR Egger	1.3808	2	0.501375
ebi-a-GCST90016924	IVW	1.42093	3	0.700636
ebi-a-GCST90016925	MR Egger	4.24398	3	0.236295
ebi-a-GCST90016925	IVW	4.28274	4	0.369091
ebi-a-GCST90016926	MR Egger	5.06105	7	0.652513
ebi-a-GCST90016926	IVW	5.08413	8	0.748548
ebi-a-GCST90016927	MR Egger	5.55254	4	0.235149
ebi-a-GCST90016927	IVW	6.39067	5	0.270039
ebi-a-GCST90016928	MR Egger	9.50754	5	0.0904537
ebi-a-GCST90016928	IVW	9.5932	6	0.142862
ebi-a-GCST90016929	MR Egger	10.7973	7	0.147707
ebi-a-GCST90016929	IVW	10.7973	8	0.21345
ebi-a-GCST90016931	MR Egger	1.29678	5	0.935263
ebi-a-GCST90016931	IVW	6.56888	6	0.362561
ebi-a-GCST90016932	MR Egger	7.38408	12	0.831224
ebi-a-GCST90016932	IVW	7.42949	13	0.878684
ebi-a-GCST90016933	MR Egger	21.0103	10	0.0210218
ebi-a-GCST90016933	IVW	21.0176	11	0.033189
ebi-a-GCST90016934	MR Egger	7.45983	6	0.280405
ebi-a-GCST90016934	IVW	7.90058	7	0.341442
ebi-a-GCST90016935	MR Egger	9.92834	8	0.270092
ebi-a-GCST90016935	IVW	11.5801	9	0.23803
ebi-a-GCST90016936	MR Egger	2.46866	4	0.650257
ebi-a-GCST90016936	IVW	6.98297	5	0.22191
ebi-a-GCST90016937	MR Egger	8.80486	9	0.455479
ebi-a-GCST90016937	IVW	11.0189	10	0.356047
ebi-a-GCST90016938	MR Egger	11.8777	6	0.0647537
ebi-a-GCST90016938	IVW	12.0414	7	0.0992047
ebi-a-GCST90016939	MR Egger	9.30929	5	0.0973456
ebi-a-GCST90016939	IVW	9.96343	6	0.126201
ebi-a-GCST90016940	MR Egger	7.39861	11	0.765946
ebi-a-GCST90016940	IVW	7.9286	12	0.790685
ebi-a-GCST90016941	MR Egger	7.31888	5	0.197985
ebi-a-GCST90016941	IVW	8.76412	6	0.187285
ebi-a-GCST90016942	MR Egger	2.50737	5	0.775385
ebi-a-GCST90016942	IVW	10.5794	6	0.102277
ebi-a-GCST90016943	MR Egger	16.5613	7	0.020455
ebi-a-GCST90016943	IVW	16.6518	8	0.0339467
ebi-a-GCST90016944	MR Egger	9.30432	7	0.231539
ebi-a-GCST90016944	IVW	9.80655	8	0.278867
ebi-a-GCST90016945	MR Egger	1.0519	4	0.901827
ebi-a-GCST90016945	IVW	2.71582	5	0.743698
ebi-a-GCST90016946	MR Egger	8.62845	11	0.656145
ebi-a-GCST90016946	IVW	8.74918	12	0.724191
ebi-a-GCST90016947	MR Egger	8.9583	6	0.175937
ebi-a-GCST90016947	IVW	9.9589	7	0.190915
ebi-a-GCST90016948	MR Egger	7.29029	12	0.837849
ebi-a-GCST90016948	IVW	12.7818	13	0.464806
ebi-a-GCST90016949	MR Egger	16.0627	10	0.0978515
ebi-a-GCST90016949	IVW	17.1062	11	0.104774
ebi-a-GCST90016950	MR Egger	9.9964	13	0.694228
ebi-a-GCST90016950	IVW	9.99646	14	0.762442
ebi-a-GCST90016951	MR Egger	5.8808	4	0.208229
ebi-a-GCST90016951	IVW	6.3069	5	0.277491
ebi-a-GCST90016952	MR Egger	13.6884	9	0.133849
ebi-a-GCST90016952	IVW	15.5683	10	0.112675
ebi-a-GCST90016956	MR Egger	13.3839	11	0.268975
ebi-a-GCST90016956	IVW	14.7328	12	0.256377
ebi-a-GCST90016957	MR Egger	2.37746	6	0.881922
ebi-a-GCST90016957	IVW	3.88323	7	0.793124
ebi-a-GCST90016958	MR Egger	1.9737	6	0.922101
ebi-a-GCST90016958	IVW	2.2665	7	0.943631
ebi-a-GCST90016961	MR Egger	2.39719	6	0.879791
ebi-a-GCST90016961	IVW	3.88329	7	0.793117
ebi-a-GCST90016966	MR Egger	8.01197	8	0.432301
ebi-a-GCST90016966	IVW	10.1067	9	0.341917
ebi-a-GCST90016971	MR Egger	4.2552	10	0.935101
ebi-a-GCST90016971	IVW	5.30353	11	0.91558
ebi-a-GCST90016973	MR Egger	8.34073	5	0.13843
ebi-a-GCST90016973	IVW	9.30223	6	0.157281
ebi-a-GCST90016974	MR Egger	8.99335	7	0.253134
ebi-a-GCST90016974	IVW	9.14709	8	0.33004
ebi-a-GCST90016977	MR Egger	0.726673	2	0.695352
ebi-a-GCST90016977	IVW	3.98985	3	0.262563
ebi-a-GCST90016988	MR Egger	3.29018	7	0.856924
ebi-a-GCST90016988	IVW	7.6768	8	0.465661
ebi-a-GCST90016996	MR Egger	4.66881	7	0.700306
ebi-a-GCST90016996	IVW	4.7843	8	0.780362
ebi-a-GCST90017000	MR Egger	14.9887	10	0.132476
ebi-a-GCST90017000	IVW	16.9339	11	0.109846
ebi-a-GCST90017001	MR Egger	5.73357	6	0.453687
ebi-a-GCST90017001	IVW	7.87038	7	0.344162
ebi-a-GCST90017002	MR Egger	0.735573	3	0.864807
ebi-a-GCST90017002	IVW	1.21129	4	0.876236
ebi-a-GCST90017003	MR Egger	5.00977	4	0.286296
ebi-a-GCST90017003	IVW	5.94041	5	0.31206
ebi-a-GCST90017007	MR Egger	0.186239	4	0.995924
ebi-a-GCST90017007	IVW	1.69648	5	0.889343
ebi-a-GCST90017011	MR Egger	13.6135	13	0.401618
ebi-a-GCST90017011	IVW	13.7752	14	0.46659
ebi-a-GCST90017013	MR Egger	3.26663	4	0.514237
ebi-a-GCST90017013	IVW	6.23401	5	0.28411
ebi-a-GCST90017017	MR Egger	0.968105	2	0.616281
ebi-a-GCST90017017	IVW	2.90964	3	0.405768
ebi-a-GCST90017018	MR Egger	6.73246	8	0.565754
ebi-a-GCST90017018	IVW	6.90747	9	0.646752
ebi-a-GCST90017021	MR Egger	14.2003	10	0.164052
ebi-a-GCST90017021	IVW	14.9479	11	0.184895
ebi-a-GCST90017030	MR Egger	7.25972	7	0.402349
ebi-a-GCST90017030	IVW	9.53603	8	0.299111
ebi-a-GCST90017035	MR Egger	3.39306	5	0.639627
ebi-a-GCST90017035	IVW	3.96211	6	0.681805
ebi-a-GCST90017037	MR Egger	6.70583	5	0.243453
ebi-a-GCST90017037	IVW	7.11046	6	0.310753
ebi-a-GCST90017045	MR Egger	5.69902	9	0.769623
ebi-a-GCST90017045	IVW	7	10	0.725445
ebi-a-GCST90017050	MR Egger	4.1235	9	0.903097
ebi-a-GCST90017050	IVW	4.12546	10	0.94151
ebi-a-GCST90017051	MR Egger	8.45836	4	0.0761594
ebi-a-GCST90017051	IVW	8.69606	5	0.121819
ebi-a-GCST90017055	MR Egger	4.7219	7	0.693857
ebi-a-GCST90017055	IVW	4.85495	8	0.772961
ebi-a-GCST90017059	MR Egger	7.43593	5	0.190185
ebi-a-GCST90017059	IVW	10.5391	6	0.103707
ebi-a-GCST90017062	MR Egger	7.04135	6	0.31704
ebi-a-GCST90017062	IVW	7.11857	7	0.41664
ebi-a-GCST90017064	MR Egger	3.7291	7	0.810398
ebi-a-GCST90017064	IVW	4.71438	8	0.787621
ebi-a-GCST90017068	MR Egger	2.07151	3	0.557698
ebi-a-GCST90017068	IVW	3.73814	4	0.442603
ebi-a-GCST90017088	MR Egger	2.1992	3	0.532106
ebi-a-GCST90017088	IVW	2.32435	4	0.676339
ebi-a-GCST90016963	MR Egger	2.4311	6	0.876097
ebi-a-GCST90016963	IVW	5.81057	7	0.562034
ebi-a-GCST90016968	MR Egger	5.55254	4	0.235149
ebi-a-GCST90016968	IVW	6.39067	5	0.270039
ebi-a-GCST90016978	MR Egger	8.74551	5	0.119656
ebi-a-GCST90016978	IVW	8.74998	6	0.188135
ebi-a-GCST90016982	MR Egger	6.82452	6	0.337381
ebi-a-GCST90016982	IVW	11.4627	7	0.11967
ebi-a-GCST90016985	MR Egger	1.40066	5	0.924241
ebi-a-GCST90016985	IVW	2.395	6	0.880029
ebi-a-GCST90016989	MR Egger	4.69463	6	0.583532
ebi-a-GCST90016989	IVW	5.81176	7	0.561893
ebi-a-GCST90016990	MR Egger	6.47683	6	0.371944
ebi-a-GCST90016990	IVW	8.93843	7	0.257107
ebi-a-GCST90016993	MR Egger	21.9735	12	0.0378174
ebi-a-GCST90016993	IVW	21.9906	13	0.055508
ebi-a-GCST90016997	MR Egger	5.61509	8	0.690258
ebi-a-GCST90016997	IVW	5.73519	9	0.766101
ebi-a-GCST90016998	MR Egger	8.71857	3	0.0332763
ebi-a-GCST90016998	IVW	11.1478	4	0.0249521
ebi-a-GCST90017005	MR Egger	4.25122	9	0.894113
ebi-a-GCST90017005	IVW	5.22255	10	0.875824
ebi-a-GCST90017006	MR Egger	9.17979	4	0.0567594
ebi-a-GCST90017006	IVW	12.9172	5	0.0241669
ebi-a-GCST90017008	MR Egger	4.5956	10	0.916506
ebi-a-GCST90017008	IVW	7.28693	11	0.775394
ebi-a-GCST90017020	MR Egger	9.6843	10	0.468613
ebi-a-GCST90017020	IVW	9.83428	11	0.545353
ebi-a-GCST90017024	MR Egger	7.35463	10	0.691595
ebi-a-GCST90017024	IVW	7.42096	11	0.764041
ebi-a-GCST90017033	MR Egger	5.01279	4	0.285987
ebi-a-GCST90017033	IVW	5.08425	5	0.405685
ebi-a-GCST90017039	MR Egger	0.186321	1	0.665996
ebi-a-GCST90017039	IVW	0.310845	2	0.856054
ebi-a-GCST90017041	MR Egger	8.99306	10	0.532762
ebi-a-GCST90017041	IVW	11.4597	11	0.405596
ebi-a-GCST90017042	MR Egger	3.012	5	0.698136
ebi-a-GCST90017042	IVW	4.72969	6	0.57892
ebi-a-GCST90017044	MR Egger	7.09792	8	0.526106
ebi-a-GCST90017044	IVW	8.14293	9	0.519809
ebi-a-GCST90017047	MR Egger	7.42839	9	0.59261
ebi-a-GCST90017047	IVW	10.1709	10	0.425631
ebi-a-GCST90017052	MR Egger	17.156	8	0.0285247
ebi-a-GCST90017052	IVW	17.2461	9	0.0449992
ebi-a-GCST90017057	MR Egger	7.99054	8	0.434395
ebi-a-GCST90017057	IVW	8.10424	9	0.523676
ebi-a-GCST90017061	MR Egger	3.7064	8	0.882595
ebi-a-GCST90017061	IVW	4.379	9	0.884746
ebi-a-GCST90017063	MR Egger	7.31174	9	0.604697
ebi-a-GCST90017063	IVW	7.31911	10	0.695015
ebi-a-GCST90017065	MR Egger	8.31441	9	0.502798
ebi-a-GCST90017065	IVW	8.40405	10	0.589433
ebi-a-GCST90017066	MR Egger	4.46402	4	0.346835
ebi-a-GCST90017066	IVW	9.29245	5	0.0979526
ebi-a-GCST90017067	MR Egger	2.45241	3	0.483953
ebi-a-GCST90017067	IVW	2.99623	4	0.558457
ebi-a-GCST90017071	MR Egger	7.15949	7	0.412465
ebi-a-GCST90017071	IVW	9.6492	8	0.290516
ebi-a-GCST90017073	MR Egger	1.57871	3	0.664227
ebi-a-GCST90017073	IVW	1.67214	4	0.795771
ebi-a-GCST90016965	MR Egger	1.41557	6	0.964904
ebi-a-GCST90016965	IVW	3.31221	7	0.854698
ebi-a-GCST90016967	MR Egger	5.37477	8	0.716872
ebi-a-GCST90016967	IVW	5.96293	9	0.743622
ebi-a-GCST90016969	MR Egger	5.41276	7	0.609727
ebi-a-GCST90016969	IVW	6.15207	8	0.630202
ebi-a-GCST90016970	MR Egger	20.3423	9	0.0159138
ebi-a-GCST90016970	IVW	20.8759	10	0.021976
ebi-a-GCST90016976	MR Egger	7.09284	7	0.419278
ebi-a-GCST90016976	IVW	8.5326	8	0.383244
ebi-a-GCST90016981	MR Egger	6.5968	6	0.359748
ebi-a-GCST90016981	IVW	6.70819	7	0.459882
ebi-a-GCST90016984	MR Egger	4.00063	6	0.676591
ebi-a-GCST90016984	IVW	4.0645	7	0.772319
ebi-a-GCST90016986	MR Egger	2.88212	4	0.577742
ebi-a-GCST90016986	IVW	5.97599	5	0.308562
ebi-a-GCST90016987	MR Egger	3.21746	5	0.6665
ebi-a-GCST90016987	IVW	3.27682	6	0.773386
ebi-a-GCST90017004	MR Egger	8.91136	14	0.836687
ebi-a-GCST90017004	IVW	9.75987	15	0.834567
ebi-a-GCST90017009	MR Egger	2.6944	4	0.610196
ebi-a-GCST90017009	IVW	2.70773	5	0.744936
ebi-a-GCST90017012	MR Egger	9.0442	7	0.249498
ebi-a-GCST90017012	IVW	10.6936	8	0.219672
ebi-a-GCST90017022	MR Egger	7.27499	6	0.296163
ebi-a-GCST90017022	IVW	7.30278	7	0.39805
ebi-a-GCST90017025	MR Egger	11.635	8	0.168246
ebi-a-GCST90017025	IVW	11.6375	9	0.234525
ebi-a-GCST90017027	MR Egger	3.50169	7	0.835046
ebi-a-GCST90017027	IVW	3.8889	8	0.867005
ebi-a-GCST90017028	MR Egger	3.49152	6	0.745097
ebi-a-GCST90017028	IVW	3.8015	7	0.802336
ebi-a-GCST90017031	MR Egger	9.52305	6	0.146228
ebi-a-GCST90017031	IVW	9.64006	7	0.209905
ebi-a-GCST90017038	MR Egger	10.468	7	0.163566
ebi-a-GCST90017038	IVW	11.965	8	0.152773
ebi-a-GCST90017040	MR Egger	7.97848	10	0.630939
ebi-a-GCST90017040	IVW	8.74885	11	0.645062
ebi-a-GCST90017043	MR Egger	7.59776	4	0.107475
ebi-a-GCST90017043	IVW	8.37702	5	0.136645
ebi-a-GCST90017046	MR Egger	5.21843	6	0.516119
ebi-a-GCST90017046	IVW	5.23819	7	0.630921
ebi-a-GCST90017049	MR Egger	7.69123	8	0.464198
ebi-a-GCST90017049	IVW	11.1172	9	0.267762
ebi-a-GCST90017054	MR Egger	8.7822	8	0.361001
ebi-a-GCST90017054	IVW	12.4474	9	0.189243
ebi-a-GCST90017056	MR Egger	6.08774	9	0.731105
ebi-a-GCST90017056	IVW	7.23095	10	0.703477
ebi-a-GCST90017060	MR Egger	5.93186	7	0.547728
ebi-a-GCST90017060	IVW	6.5584	8	0.584938
ebi-a-GCST90017069	MR Egger	0.81049	4	0.937036
ebi-a-GCST90017069	IVW	0.968446	5	0.96507
ebi-a-GCST90017070	MR Egger	7.96681	8	0.436719
ebi-a-GCST90017070	IVW	11.8932	9	0.219395
ebi-a-GCST90017072	MR Egger	3.56992	6	0.734646
ebi-a-GCST90017072	IVW	5.41932	7	0.608932
ebi-a-GCST90017075	MR Egger	5.19877	8	0.736135
ebi-a-GCST90017075	IVW	6.10231	9	0.729637
ebi-a-GCST90016959	MR Egger	4.12692	5	0.53129
ebi-a-GCST90016959	IVW	4.28969	6	0.637538
ebi-a-GCST90016960	MR Egger	9.84758	5	0.0796709
ebi-a-GCST90016960	IVW	9.84847	6	0.13118
ebi-a-GCST90016962	MR Egger	12.0279	9	0.211742
ebi-a-GCST90016962	IVW	12.4089	10	0.258621
ebi-a-GCST90016964	MR Egger	4.25529	4	0.372557
ebi-a-GCST90016964	IVW	4.26259	5	0.512262
ebi-a-GCST90016975	MR Egger	10.6078	10	0.388882
ebi-a-GCST90016975	IVW	11.6299	11	0.392094
ebi-a-GCST90016979	MR Egger	4.22012	4	0.377035
ebi-a-GCST90016979	IVW	6.1801	5	0.289087
ebi-a-GCST90016980	MR Egger	2.04919	2	0.358943
ebi-a-GCST90016980	IVW	5.01447	3	0.170741
ebi-a-GCST90016983	MR Egger	4.77284	6	0.573261
ebi-a-GCST90016983	IVW	4.80149	7	0.684173
ebi-a-GCST90016991	MR Egger	23.3047	9	0.00554703
ebi-a-GCST90016991	IVW	24.4695	10	0.00644699
ebi-a-GCST90016992	MR Egger	5.45193	3	0.141542
ebi-a-GCST90016992	IVW	5.46891	4	0.242476
ebi-a-GCST90016995	MR Egger	5.23109	6	0.514534
ebi-a-GCST90016995	IVW	7.0535	7	0.423331
ebi-a-GCST90016999	MR Egger	13.8216	6	0.0316936
ebi-a-GCST90016999	IVW	13.9416	7	0.0522295
ebi-a-GCST90017010	MR Egger	0.15326	2	0.926233
ebi-a-GCST90017010	IVW	0.277489	3	0.964205
ebi-a-GCST90017014	MR Egger	3.25608	5	0.660573
ebi-a-GCST90017014	IVW	3.83093	6	0.699544
ebi-a-GCST90017015	MR Egger	8.76383	10	0.554654
ebi-a-GCST90017015	IVW	8.97421	11	0.624273
ebi-a-GCST90017016	MR Egger	1.24394	6	0.974659
ebi-a-GCST90017016	IVW	1.26165	7	0.989438
ebi-a-GCST90017019	MR Egger	10.8334	12	0.543244
ebi-a-GCST90017019	IVW	10.8891	13	0.620107
ebi-a-GCST90017023	MR Egger	0.268602	1	0.604271
ebi-a-GCST90017023	IVW	0.444141	2	0.800859
ebi-a-GCST90017026	MR Egger	1.93194	8	0.983028
ebi-a-GCST90017026	IVW	2.41198	9	0.983158
ebi-a-GCST90017032	MR Egger	2.6622	4	0.615845
ebi-a-GCST90017032	IVW	2.72788	5	0.741851
ebi-a-GCST90017034	MR Egger	0.425716	2	0.808271
ebi-a-GCST90017034	IVW	2.83531	3	0.41772
ebi-a-GCST90017036	MR Egger	9.10906	6	0.167537
ebi-a-GCST90017036	IVW	9.11022	7	0.24484
ebi-a-GCST90017048	MR Egger	0.893084	9	0.999647
ebi-a-GCST90017048	IVW	1.54988	10	0.998771
ebi-a-GCST90017053	MR Egger	11.3756	12	0.497032
ebi-a-GCST90017053	IVW	11.4991	13	0.569081
ebi-a-GCST90017058	MR Egger	5.57783	3	0.134057
ebi-a-GCST90017058	IVW	5.84354	4	0.211141
ebi-a-GCST90017074	MR Egger	2.24521	4	0.690762
ebi-a-GCST90017074	IVW	2.65102	5	0.753598
ebi-a-GCST90017089	MR Egger	7.34268	8	0.500151
ebi-a-GCST90017089	IVW	7.41265	9	0.594239

## Sheet: Table S8
Table S8:Directional horizontal pleiotropy assessed by intercept term in MR Egger regression of the association between gut microbiota and CC.
ID（exposure）	Egger_intercept	SE	P-value
ebi-a-GCST90017110	-0.07	0.27	0.80
ebi-a-GCST90017111	-0.04	0.04	0.35
ebi-a-GCST90017112	-0.11	0.13	0.45
ebi-a-GCST90017113	-0.21	0.08	0.03
ebi-a-GCST90017114	0.13	0.05	0.03
ebi-a-GCST90017115	0.06	0.11	0.61
ebi-a-GCST90017116	-0.21	0.09	0.06
ebi-a-GCST90017117	-0.04	0.10	0.70
ebi-a-GCST90017118	-0.05	0.05	0.27
ebi-a-GCST90016908	-0.05	0.07	0.55
ebi-a-GCST90016909	-0.10	0.21	0.67
ebi-a-GCST90016910	0.05	0.05	0.34
ebi-a-GCST90016911	-0.01	0.04	0.78
ebi-a-GCST90016912	-0.11	0.08	0.21
ebi-a-GCST90016913	0.12	0.10	0.24
ebi-a-GCST90016914	0.01	0.10	0.95
ebi-a-GCST90016915	0.02	0.06	0.76
ebi-a-GCST90016916	0.13	0.09	0.17
ebi-a-GCST90016917	-0.08	0.28	0.80
ebi-a-GCST90016918	0.06	0.11	0.62
ebi-a-GCST90016919	0.04	0.11	0.77
ebi-a-GCST90016920	-0.30	0.11	0.04
ebi-a-GCST90016921	-0.04	0.10	0.70
ebi-a-GCST90016922	-0.01	0.12	0.95
ebi-a-GCST90016923	0.31	0.25	0.26
ebi-a-GCST90017090	-0.02	0.17	0.89
ebi-a-GCST90017091	-0.01	0.10	0.94
ebi-a-GCST90017092	-0.01	0.04	0.78
ebi-a-GCST90017093	-0.00	0.09	1.00
ebi-a-GCST90017094	-0.10	0.08	0.25
ebi-a-GCST90017095	-0.00	0.11	0.99
ebi-a-GCST90017096	0.01	0.10	0.95
ebi-a-GCST90017097	0.02	0.06	0.72
ebi-a-GCST90017098	-0.35	0.17	0.10
ebi-a-GCST90017099	0.13	0.09	0.17
ebi-a-GCST90017100	0.01	0.10	0.93
ebi-a-GCST90017101	-0.01	0.06	0.84
ebi-a-GCST90017102	-0.30	0.11	0.04
ebi-a-GCST90017103	-0.03	0.09	0.71
ebi-a-GCST90017104	0.03	0.05	0.59
ebi-a-GCST90017105	0.04	0.06	0.56
ebi-a-GCST90017106	-0.17	0.14	0.27
ebi-a-GCST90017107	-0.01	0.12	0.95
ebi-a-GCST90017108	0.31	0.25	0.26
ebi-a-GCST90017109	0.06	0.11	0.62
ebi-a-GCST90016924	-0.02	0.08	0.86
ebi-a-GCST90016925	-0.03	0.17	0.88
ebi-a-GCST90016926	0.02	0.12	0.88
ebi-a-GCST90016927	0.13	0.17	0.48
ebi-a-GCST90016928	-0.02	0.10	0.84
ebi-a-GCST90016929	-0.00	0.09	1.00
ebi-a-GCST90016931	0.20	0.09	0.07
ebi-a-GCST90016932	0.01	0.05	0.83
ebi-a-GCST90016933	0.01	0.10	0.95
ebi-a-GCST90016934	-0.06	0.10	0.57
ebi-a-GCST90016935	0.06	0.06	0.28
ebi-a-GCST90016936	-0.35	0.17	0.10
ebi-a-GCST90016937	0.13	0.09	0.17
ebi-a-GCST90016938	-0.05	0.19	0.78
ebi-a-GCST90016939	-0.11	0.18	0.58
ebi-a-GCST90016940	-0.03	0.05	0.48
ebi-a-GCST90016941	-0.08	0.08	0.37
ebi-a-GCST90016942	-0.30	0.11	0.04
ebi-a-GCST90016943	0.03	0.18	0.85
ebi-a-GCST90016944	0.04	0.06	0.56
ebi-a-GCST90016945	0.27	0.21	0.27
ebi-a-GCST90016946	-0.02	0.05	0.73
ebi-a-GCST90016947	-0.16	0.20	0.44
ebi-a-GCST90016948	0.08	0.04	0.04
ebi-a-GCST90016949	-0.13	0.16	0.44
ebi-a-GCST90016950	-0.00	0.06	0.99
ebi-a-GCST90016951	0.03	0.06	0.62
ebi-a-GCST90016952	0.13	0.12	0.30
ebi-a-GCST90016956	0.04	0.04	0.31
ebi-a-GCST90016957	0.31	0.25	0.27
ebi-a-GCST90016958	0.05	0.10	0.61
ebi-a-GCST90016961	0.31	0.25	0.27
ebi-a-GCST90016966	0.12	0.09	0.19
ebi-a-GCST90016971	-0.10	0.10	0.33
ebi-a-GCST90016973	-0.05	0.06	0.48
ebi-a-GCST90016974	0.03	0.09	0.74
ebi-a-GCST90016977	0.58	0.32	0.21
ebi-a-GCST90016988	-0.58	0.28	0.07
ebi-a-GCST90016996	-0.04	0.13	0.74
ebi-a-GCST90017000	-0.05	0.04	0.28
ebi-a-GCST90017001	0.15	0.10	0.19
ebi-a-GCST90017002	0.06	0.08	0.54
ebi-a-GCST90017003	-0.07	0.08	0.44
ebi-a-GCST90017007	0.07	0.06	0.29
ebi-a-GCST90017011	0.02	0.06	0.70
ebi-a-GCST90017013	0.10	0.06	0.16
ebi-a-GCST90017017	0.32	0.23	0.30
ebi-a-GCST90017018	0.03	0.07	0.69
ebi-a-GCST90017021	-0.03	0.04	0.48
ebi-a-GCST90017030	-0.10	0.07	0.18
ebi-a-GCST90017035	-0.23	0.31	0.48
ebi-a-GCST90017037	0.12	0.22	0.61
ebi-a-GCST90017045	0.19	0.16	0.28
ebi-a-GCST90017050	-0.00	0.06	0.97
ebi-a-GCST90017051	0.04	0.13	0.75
ebi-a-GCST90017055	0.04	0.12	0.73
ebi-a-GCST90017059	0.20	0.14	0.21
ebi-a-GCST90017062	-0.02	0.07	0.81
ebi-a-GCST90017064	-0.10	0.10	0.35
ebi-a-GCST90017068	0.12	0.09	0.29
ebi-a-GCST90017088	-0.17	0.49	0.75
ebi-a-GCST90016963	0.26	0.14	0.12
ebi-a-GCST90016968	0.13	0.17	0.48
ebi-a-GCST90016978	0.01	0.11	0.96
ebi-a-GCST90016982	-0.33	0.16	0.09
ebi-a-GCST90016985	0.08	0.08	0.36
ebi-a-GCST90016989	-0.06	0.06	0.33
ebi-a-GCST90016990	0.27	0.18	0.18
ebi-a-GCST90016993	0.01	0.08	0.92
ebi-a-GCST90016997	-0.03	0.08	0.74
ebi-a-GCST90016998	0.40	0.44	0.43
ebi-a-GCST90017005	0.10	0.10	0.35
ebi-a-GCST90017006	0.24	0.19	0.27
ebi-a-GCST90017008	0.15	0.09	0.13
ebi-a-GCST90017020	0.03	0.07	0.71
ebi-a-GCST90017024	0.01	0.03	0.80
ebi-a-GCST90017033	-0.03	0.11	0.82
ebi-a-GCST90017039	0.10	0.27	0.78
ebi-a-GCST90017041	-0.09	0.05	0.15
ebi-a-GCST90017042	0.12	0.09	0.25
ebi-a-GCST90017044	0.14	0.14	0.34
ebi-a-GCST90017047	-0.10	0.06	0.13
ebi-a-GCST90017052	0.02	0.10	0.84
ebi-a-GCST90017057	0.03	0.09	0.74
ebi-a-GCST90017061	0.06	0.07	0.44
ebi-a-GCST90017063	-0.00	0.04	0.93
ebi-a-GCST90017065	-0.03	0.10	0.77
ebi-a-GCST90017066	0.10	0.05	0.11
ebi-a-GCST90017067	-0.28	0.38	0.51
ebi-a-GCST90017071	-0.07	0.04	0.16
ebi-a-GCST90017073	0.02	0.06	0.78
ebi-a-GCST90016965	0.18	0.13	0.22
ebi-a-GCST90016967	-0.04	0.05	0.47
ebi-a-GCST90016969	0.07	0.08	0.42
ebi-a-GCST90016970	-0.04	0.09	0.64
ebi-a-GCST90016976	0.26	0.22	0.27
ebi-a-GCST90016981	-0.03	0.10	0.76
ebi-a-GCST90016984	0.05	0.20	0.81
ebi-a-GCST90016986	-0.19	0.11	0.15
ebi-a-GCST90016987	0.02	0.08	0.82
ebi-a-GCST90017004	0.05	0.05	0.37
ebi-a-GCST90017009	-0.01	0.08	0.91
ebi-a-GCST90017012	0.10	0.09	0.30
ebi-a-GCST90017022	0.02	0.10	0.88
ebi-a-GCST90017025	0.01	0.13	0.97
ebi-a-GCST90017027	-0.09	0.15	0.55
ebi-a-GCST90017028	-0.03	0.06	0.60
ebi-a-GCST90017031	0.03	0.10	0.80
ebi-a-GCST90017038	-0.18	0.18	0.35
ebi-a-GCST90017040	-0.07	0.08	0.40
ebi-a-GCST90017043	-0.12	0.19	0.56
ebi-a-GCST90017046	-0.02	0.14	0.89
ebi-a-GCST90017049	-0.12	0.06	0.10
ebi-a-GCST90017054	0.10	0.05	0.11
ebi-a-GCST90017056	-0.07	0.06	0.31
ebi-a-GCST90017060	0.06	0.07	0.45
ebi-a-GCST90017069	0.04	0.10	0.71
ebi-a-GCST90017070	0.16	0.08	0.08
ebi-a-GCST90017072	-0.28	0.20	0.22
ebi-a-GCST90017075	0.11	0.11	0.37
ebi-a-GCST90016959	0.03	0.07	0.70
ebi-a-GCST90016960	0.00	0.15	0.98
ebi-a-GCST90016962	0.05	0.10	0.61
ebi-a-GCST90016964	-0.02	0.21	0.94
ebi-a-GCST90016975	0.07	0.07	0.35
ebi-a-GCST90016979	-0.25	0.18	0.24
ebi-a-GCST90016980	-0.14	0.08	0.23
ebi-a-GCST90016983	0.02	0.11	0.87
ebi-a-GCST90016991	0.12	0.19	0.52
ebi-a-GCST90016992	0.01	0.09	0.93
ebi-a-GCST90016995	-0.16	0.12	0.23
ebi-a-GCST90016999	-0.03	0.15	0.83
ebi-a-GCST90017010	-0.08	0.23	0.76
ebi-a-GCST90017014	0.20	0.27	0.48
ebi-a-GCST90017015	0.03	0.06	0.66
ebi-a-GCST90017016	-0.01	0.08	0.90
ebi-a-GCST90017019	-0.01	0.04	0.82
ebi-a-GCST90017023	0.25	0.59	0.75
ebi-a-GCST90017026	0.11	0.16	0.51
ebi-a-GCST90017032	-0.04	0.14	0.81
ebi-a-GCST90017034	0.22	0.14	0.26
ebi-a-GCST90017036	-0.00	0.12	0.98
ebi-a-GCST90017048	-0.07	0.08	0.44
ebi-a-GCST90017053	-0.01	0.04	0.73
ebi-a-GCST90017058	0.20	0.53	0.73
ebi-a-GCST90017074	0.08	0.12	0.56
ebi-a-GCST90017089	0.03	0.13	0.80

## Sheet: Table S9
Table S9:MR-PRESSO analysis for the association between gut microbiota and CC.
ID(exposure)	MR Analysis	Causal Estimate	SD	T	P-value	OR	95% CI	Remove SNP
ebi-a-GCST90016908	Raw	0.11	0.19	0.58	0.58	1.12	0.77 - 1.61
ebi-a-GCST90016908	Outlier-corrected						-
ebi-a-GCST90016909	Raw	-0.05	0.22	-0.23	0.83	0.95	0.62 - 1.45
ebi-a-GCST90016909	Outlier-corrected						-
ebi-a-GCST90016910	Raw	-0.06	0.19	-0.30	0.77	0.94	0.65 - 1.37
ebi-a-GCST90016910	Outlier-corrected						-
ebi-a-GCST90016911	Raw	-0.19	0.11	-1.64	0.12	0.83	0.66 - 1.04
ebi-a-GCST90016911	Outlier-corrected						-
ebi-a-GCST90016912	Raw	0.36	0.28	1.27	0.24	1.43	0.82 - 2.47
ebi-a-GCST90016912	Outlier-corrected						-
ebi-a-GCST90016913	Raw	0.11	0.31	0.37	0.72	1.12	0.61 - 2.05
ebi-a-GCST90016913	Outlier-corrected						-
ebi-a-GCST90016914	Raw	-0.26	0.37	-0.69	0.50	0.77	0.37 - 1.61	1 SNP
ebi-a-GCST90016914	Outlier-corrected	-0.53	0.26	-2.04	0.07	0.59	0.35 - 0.98
ebi-a-GCST90016915	Raw	-0.05	0.28	-0.16	0.88	0.96	0.55 - 1.66
ebi-a-GCST90016915	Outlier-corrected						-
ebi-a-GCST90016916	Raw	-0.06	0.30	-0.22	0.83	0.94	0.52 - 1.68
ebi-a-GCST90016916	Outlier-corrected						-
ebi-a-GCST90016917	Raw	0.17	0.50	0.34	0.75	1.19	0.44 - 3.17
ebi-a-GCST90016917	Outlier-corrected						-
ebi-a-GCST90016918	Raw	0.12	0.12	1.03	0.35	1.13	0.90 - 1.42
ebi-a-GCST90016918	Outlier-corrected						-
ebi-a-GCST90016919	Raw	0.30	0.26	1.15	0.29	1.35	0.81 - 2.27
ebi-a-GCST90016919	Outlier-corrected						-
ebi-a-GCST90016920	Raw	-0.31	0.24	-1.30	0.24	0.74	0.46 - 1.17
ebi-a-GCST90016920	Outlier-corrected						-
ebi-a-GCST90016921	Raw	-0.46	0.22	-2.03	0.07	0.63	0.41 - 0.98
ebi-a-GCST90016921	Outlier-corrected						-
ebi-a-GCST90016922	Raw	-0.16	0.32	-0.49	0.63	0.85	0.45 - 1.60
ebi-a-GCST90016922	Outlier-corrected						-
ebi-a-GCST90016923	Raw	-0.22	0.21	-1.07	0.32	0.80	0.53 - 1.20
ebi-a-GCST90016923	Outlier-corrected						-
ebi-a-GCST90016924	Raw	-0.12	0.24	-0.51	0.65	0.89	0.56 - 1.41
ebi-a-GCST90016924	Outlier-corrected						-
ebi-a-GCST90016925	Raw	-0.10	0.32	-0.30	0.78	0.91	0.48 - 1.71
ebi-a-GCST90016925	Outlier-corrected						-
ebi-a-GCST90016926	Raw	-0.37	0.27	-1.39	0.20	0.69	0.41 - 1.17
ebi-a-GCST90016926	Outlier-corrected						-
ebi-a-GCST90016927	Raw	0.17	0.45	0.39	0.71	1.19	0.49 - 2.86
ebi-a-GCST90016927	Outlier-corrected						-
ebi-a-GCST90016928	Raw	0.25	0.27	0.96	0.37	1.29	0.77 - 2.17
ebi-a-GCST90016928	Outlier-corrected						-
ebi-a-GCST90016929	Raw	0.29	0.33	0.87	0.41	1.33	0.70 - 2.52
ebi-a-GCST90016929	Outlier-corrected						-
ebi-a-GCST90016931	Raw	-0.50	0.31	-1.59	0.16	0.61	0.33 - 1.12
ebi-a-GCST90016931	Outlier-corrected						-
ebi-a-GCST90016932	Raw	-0.09	0.14	-0.67	0.52	0.91	0.70 - 1.19
ebi-a-GCST90016932	Outlier-corrected						-
ebi-a-GCST90016933	Raw	-0.26	0.37	-0.69	0.50	0.77	0.37 - 1.61	1 SNP
ebi-a-GCST90016933	Outlier-corrected	-0.53	0.26	-2.04	0.07	0.59	0.35 - 0.98
ebi-a-GCST90016934	Raw	-0.03	0.25	-0.13	0.90	0.97	0.59 - 1.59
ebi-a-GCST90016934	Outlier-corrected						-
ebi-a-GCST90016935	Raw	0.14	0.27	0.49	0.63	1.15	0.67 - 1.96
ebi-a-GCST90016935	Outlier-corrected						-
ebi-a-GCST90016936	Raw	-0.20	0.40	-0.51	0.63	0.82	0.37 - 1.78
ebi-a-GCST90016936	Outlier-corrected						-
ebi-a-GCST90016937	Raw	-0.06	0.30	-0.22	0.83	0.94	0.52 - 1.68
ebi-a-GCST90016937	Outlier-corrected						-
ebi-a-GCST90016938	Raw	-0.12	0.20	-0.61	0.56	0.89	0.60 - 1.31
ebi-a-GCST90016938	Outlier-corrected						-
ebi-a-GCST90016939	Raw	-0.03	0.45	-0.06	0.95	0.97	0.40 - 2.36
ebi-a-GCST90016939	Outlier-corrected						-
ebi-a-GCST90016940	Raw	0.11	0.20	0.52	0.61	1.11	0.75 - 1.66
ebi-a-GCST90016940	Outlier-corrected						-
ebi-a-GCST90016941	Raw	0.09	0.26	0.36	0.73	1.10	0.66 - 1.82
ebi-a-GCST90016941	Outlier-corrected						-
ebi-a-GCST90016942	Raw	-0.31	0.24	-1.30	0.24	0.74	0.46 - 1.17
ebi-a-GCST90016942	Outlier-corrected						-
ebi-a-GCST90016943	Raw	-0.23	0.29	-0.81	0.44	0.79	0.45 - 1.39
ebi-a-GCST90016943	Outlier-corrected						-
ebi-a-GCST90016944	Raw	0.15	0.24	0.64	0.54	1.17	0.73 - 1.87
ebi-a-GCST90016944	Outlier-corrected						-
ebi-a-GCST90016945	Raw	-0.16	0.22	-0.73	0.50	0.85	0.56 - 1.30
ebi-a-GCST90016945	Outlier-corrected						-
ebi-a-GCST90016946	Raw	0.17	0.20	0.83	0.42	1.18	0.80 - 1.75
ebi-a-GCST90016946	Outlier-corrected						-
ebi-a-GCST90016947	Raw	0.17	0.44	0.40	0.70	1.19	0.50 - 2.83
ebi-a-GCST90016947	Outlier-corrected						-
ebi-a-GCST90016948	Raw	-0.08	0.19	-0.43	0.67	0.92	0.63 - 1.34
ebi-a-GCST90016948	Outlier-corrected						-
ebi-a-GCST90016949	Raw	0.08	0.23	0.34	0.74	1.08	0.69 - 1.69
ebi-a-GCST90016949	Outlier-corrected						-
ebi-a-GCST90016950	Raw	0.18	0.18	0.95	0.36	1.19	0.83 - 1.71
ebi-a-GCST90016950	Outlier-corrected						-
ebi-a-GCST90016951	Raw	-0.18	0.32	-0.55	0.61	0.84	0.45 - 1.58
ebi-a-GCST90016951	Outlier-corrected						-
ebi-a-GCST90016952	Raw	-0.30	0.30	-0.97	0.35	0.74	0.41 - 1.35
ebi-a-GCST90016952	Outlier-corrected						-
ebi-a-GCST90016956	Raw	0.23	0.22	1.04	0.32	1.26	0.81 - 1.97
ebi-a-GCST90016956	Outlier-corrected						-
ebi-a-GCST90016957	Raw	-0.22	0.21	-1.07	0.32	0.80	0.53 - 1.20
ebi-a-GCST90016957	Outlier-corrected						-
ebi-a-GCST90016958	Raw	0.04	0.08	0.48	0.65	1.04	0.89 - 1.21
ebi-a-GCST90016958	Outlier-corrected						-
ebi-a-GCST90016961	Raw	-0.22	0.21	-1.07	0.32	0.80	0.53 - 1.20
ebi-a-GCST90016961	Outlier-corrected						-
ebi-a-GCST90016966	Raw	-0.50	0.35	-1.44	0.18	0.61	0.31 - 1.20
ebi-a-GCST90016966	Outlier-corrected						-
ebi-a-GCST90016971	Raw	-0.18	0.16	-1.13	0.28	0.84	0.62 - 1.14
ebi-a-GCST90016971	Outlier-corrected						-
ebi-a-GCST90016973	Raw	-0.73	0.34	-2.11	0.08	0.48	0.25 - 0.95
ebi-a-GCST90016973	Outlier-corrected						-
ebi-a-GCST90016974	Raw	-0.25	0.32	-0.78	0.46	0.78	0.42 - 1.46
ebi-a-GCST90016974	Outlier-corrected						-
ebi-a-GCST90016977	Raw	0.50	0.29	1.73	0.18	1.65	0.94 - 2.91
ebi-a-GCST90016977	Outlier-corrected						-
ebi-a-GCST90016988	Raw	-0.02	0.32	-0.07	0.95	0.98	0.52 - 1.84
ebi-a-GCST90016988	Outlier-corrected						-
ebi-a-GCST90016996	Raw	-0.22	0.14	-1.57	0.15	0.80	0.61 - 1.06
ebi-a-GCST90016996	Outlier-corrected						-
ebi-a-GCST90017000	Raw	0.08	0.25	0.31	0.76	1.08	0.66 - 1.77
ebi-a-GCST90017000	Outlier-corrected						-
ebi-a-GCST90017001	Raw	0.10	0.16	0.66	0.53	1.11	0.82 - 1.51
ebi-a-GCST90017001	Outlier-corrected						-
ebi-a-GCST90017002	Raw	0.10	0.12	0.83	0.45	1.10	0.88 - 1.39
ebi-a-GCST90017002	Outlier-corrected						-
ebi-a-GCST90017003	Raw	0.10	0.41	0.24	0.82	1.10	0.49 - 2.49
ebi-a-GCST90017003	Outlier-corrected						-
ebi-a-GCST90017007	Raw	0.04	0.19	0.22	0.83	1.04	0.72 - 1.52
ebi-a-GCST90017007	Outlier-corrected						-
ebi-a-GCST90017011	Raw	0.11	0.25	0.44	0.67	1.12	0.68 - 1.83
ebi-a-GCST90017011	Outlier-corrected						-
ebi-a-GCST90017013	Raw	0.04	0.25	0.14	0.89	1.04	0.64 - 1.69
ebi-a-GCST90017013	Outlier-corrected						-
ebi-a-GCST90017017	Raw	0.19	0.28	0.66	0.56	1.21	0.69 - 2.10
ebi-a-GCST90017017	Outlier-corrected						-
ebi-a-GCST90017018	Raw	-0.19	0.19	-1.00	0.35	0.82	0.56 - 1.21
ebi-a-GCST90017018	Outlier-corrected						-
ebi-a-GCST90017021	Raw	-0.13	0.23	-0.56	0.58	0.88	0.56 - 1.38
ebi-a-GCST90017021	Outlier-corrected						-
ebi-a-GCST90017030	Raw	-0.05	0.21	-0.22	0.83	0.95	0.63 - 1.44
ebi-a-GCST90017030	Outlier-corrected						-
ebi-a-GCST90017035	Raw	0.08	0.15	0.54	0.61	1.08	0.81 - 1.45
ebi-a-GCST90017035	Outlier-corrected						-
ebi-a-GCST90017037	Raw	0.36	0.40	0.90	0.40	1.43	0.66 - 3.11
ebi-a-GCST90017037	Outlier-corrected						-
ebi-a-GCST90017045	Raw	-0.11	0.21	-0.53	0.60	0.90	0.60 - 1.34
ebi-a-GCST90017045	Outlier-corrected						-
ebi-a-GCST90017050	Raw	0.20	0.14	1.45	0.18	1.22	0.93 - 1.61
ebi-a-GCST90017050	Outlier-corrected						-
ebi-a-GCST90017051	Raw	-0.26	0.41	-0.64	0.55	0.77	0.35 - 1.71
ebi-a-GCST90017051	Outlier-corrected						-
ebi-a-GCST90017055	Raw	-0.19	0.18	-1.09	0.31	0.82	0.58 - 1.17
ebi-a-GCST90017055	Outlier-corrected						-
ebi-a-GCST90017059	Raw	-0.38	0.23	-1.62	0.16	0.69	0.43 - 1.08
ebi-a-GCST90017059	Outlier-corrected						-
ebi-a-GCST90017062	Raw	-0.07	0.35	-0.19	0.85	0.93	0.47 - 1.86
ebi-a-GCST90017062	Outlier-corrected						-
ebi-a-GCST90017064	Raw	-0.42	0.20	-2.12	0.07	0.66	0.45 - 0.97
ebi-a-GCST90017064	Outlier-corrected						-
ebi-a-GCST90017068	Raw	0.09	0.26	0.35	0.75	1.09	0.66 - 1.82
ebi-a-GCST90017068	Outlier-corrected						-
ebi-a-GCST90017088	Raw	-0.02	0.26	-0.06	0.95	0.98	0.60 - 1.62
ebi-a-GCST90017088	Outlier-corrected						-
ebi-a-GCST90017090	Raw	-0.10	0.32	-0.30	0.78	0.91	0.48 - 1.71
ebi-a-GCST90017090	Outlier-corrected						-
ebi-a-GCST90017091	Raw	-0.01	0.15	-0.07	0.95	0.99	0.73 - 1.34
ebi-a-GCST90017091	Outlier-corrected						-
ebi-a-GCST90017092	Raw	-0.19	0.11	-1.64	0.12	0.83	0.66 - 1.04
ebi-a-GCST90017092	Outlier-corrected						-
ebi-a-GCST90017093	Raw	0.29	0.33	0.87	0.41	1.33	0.70 - 2.52
ebi-a-GCST90017093	Outlier-corrected						-
ebi-a-GCST90017094	Raw	0.17	0.32	0.52	0.62	1.18	0.63 - 2.20
ebi-a-GCST90017094	Outlier-corrected						-
ebi-a-GCST90017095	Raw	0.14	0.34	0.40	0.70	1.15	0.58 - 2.24
ebi-a-GCST90017095	Outlier-corrected						-
ebi-a-GCST90017096	Raw	-0.26	0.37	-0.69	0.50	0.77	0.37 - 1.61	1 SNP
ebi-a-GCST90017096	Outlier-corrected	-0.53	0.26	-2.04	0.07	0.59	0.35 - 0.98
ebi-a-GCST90017097	Raw	0.01	0.28	0.02	0.98	1.01	0.58 - 1.74
ebi-a-GCST90017097	Outlier-corrected						-
ebi-a-GCST90017098	Raw	-0.20	0.40	-0.51	0.63	0.82	0.37 - 1.78
ebi-a-GCST90017098	Outlier-corrected						-
ebi-a-GCST90017099	Raw	-0.06	0.30	-0.22	0.83	0.94	0.52 - 1.68
ebi-a-GCST90017099	Outlier-corrected						-
ebi-a-GCST90017100	Raw	0.24	0.22	1.10	0.31	1.28	0.83 - 1.97
ebi-a-GCST90017100	Outlier-corrected						-
ebi-a-GCST90017101	Raw	-0.21	0.30	-0.70	0.50	0.81	0.45 - 1.46
ebi-a-GCST90017101	Outlier-corrected						-
ebi-a-GCST90017102	Raw	-0.31	0.24	-1.30	0.24	0.74	0.46 - 1.17
ebi-a-GCST90017102	Outlier-corrected						-
ebi-a-GCST90017103	Raw	0.24	0.23	1.04	0.32	1.27	0.81 - 2.01
ebi-a-GCST90017103	Outlier-corrected						-
ebi-a-GCST90017104	Raw	0.06	0.13	0.49	0.63	1.07	0.83 - 1.37
ebi-a-GCST90017104	Outlier-corrected						-
ebi-a-GCST90017105	Raw	0.15	0.24	0.64	0.54	1.17	0.73 - 1.87
ebi-a-GCST90017105	Outlier-corrected						-
ebi-a-GCST90017106	Raw	-0.11	0.21	-0.52	0.62	0.90	0.59 - 1.35
ebi-a-GCST90017106	Outlier-corrected						-
ebi-a-GCST90017107	Raw	-0.16	0.32	-0.49	0.63	0.85	0.45 - 1.60
ebi-a-GCST90017107	Outlier-corrected						-
ebi-a-GCST90017108	Raw	-0.22	0.21	-1.07	0.32	0.80	0.53 - 1.20
ebi-a-GCST90017108	Outlier-corrected						-
ebi-a-GCST90017109	Raw	0.12	0.12	1.03	0.35	1.13	0.90 - 1.42
ebi-a-GCST90017109	Outlier-corrected						-
ebi-a-GCST90017110	Raw	0.23	0.52	0.44	0.67	1.25	0.45 - 3.48	1 SNP
ebi-a-GCST90017110	Outlier-corrected	0.61	0.46	1.33	0.22	1.85	0.75 - 4.56
ebi-a-GCST90017111	Raw	-0.21	0.17	-1.29	0.23	0.81	0.58 - 1.12
ebi-a-GCST90017111	Outlier-corrected						-
ebi-a-GCST90017112	Raw	0.02	0.18	0.13	0.91	1.02	0.72 - 1.46
ebi-a-GCST90017112	Outlier-corrected						-
ebi-a-GCST90017113	Raw	-0.03	0.16	-0.18	0.86	0.97	0.72 - 1.32
ebi-a-GCST90017113	Outlier-corrected						-
ebi-a-GCST90017114	Raw	-0.15	0.24	-0.63	0.55	0.86	0.53 - 1.38
ebi-a-GCST90017114	Outlier-corrected						-
ebi-a-GCST90017115	Raw	0.09	0.09	0.99	0.36	1.10	0.91 - 1.32
ebi-a-GCST90017115	Outlier-corrected						-
ebi-a-GCST90017116	Raw	0.18	0.34	0.54	0.61	1.20	0.61 - 2.35
ebi-a-GCST90017116	Outlier-corrected						-
ebi-a-GCST90017117	Raw	-0.46	0.22	-2.03	0.07	0.63	0.41 - 0.98
ebi-a-GCST90017117	Outlier-corrected						-
ebi-a-GCST90017118	Raw	-0.18	0.19	-0.93	0.38	0.84	0.58 - 1.22
ebi-a-GCST90017118	Outlier-corrected								-
